# Supplementary material for: Crystal structure of fenpropathrin
Source: Acta Crystallogr Sect E Struct Rep Online. 2014 Nov 19;70(Pt 12):o1265. doi: 10.1107/S160053681402474X (PMC4257423; doi:10.1107/S160053681402474X)
Supplement: Supplementary file 1 [file e-70-o1265-sup1.cif]

##############################################################################
#                                                                            #
# This CIF contains the data in a paper accepted for publication in          #
# Acta Crystallographica Section E. It conforms to the requirements of       #
# Notes for Authors for Acta Crystallographica Section E, and has been       #
# peer reviewed under the auspices of the IUCr Commission on Journals.       #
#                                                                            #
# Full details of the Crystallographic Information File format               #
# are given in the paper "The Crystallographic Information File (CIF):       #
# a New Standard Archive File for Crystallography" by S. R. Hall, F. H.      #
# Allen and I. D. Brown [Acta Cryst. (1991), A47, 655-685].                  #
#                                                                            #
# The current version of the core CIF dictionary is obtainable from          #
# ftp://ftp.iucr.org/pub/cif_core.dic.                                       #
#                                                                            #
# Software is freely available for graphical display of the structure(s)     #
# in this CIF. For information consult the CIF software page                 #
# http://www.iucr.org/resources/cif/software.                                #
#                                                                            #
# This file may be used for bona fide research purposes within the           #
# scientific community so long as proper attribution is given to the journal # 
# article from which it was obtained.                                        #
#                                                                            #
##############################################################################
data_global
_audit_creation_method     'form.cif (version 2.0)'
_journal_data_validation_number     ?
_journal_date_recd_electronic     2014-11-04
_journal_date_accepted     2014-11-11
_journal_name_full     'Acta Crystallographica, Section E'
_journal_year     2014
_journal_volume     70
_journal_issue     12
_journal_page_first     o1265
_journal_page_last     o1265
_journal_paper_category     HO
_journal_paper_doi     10.1107/S160053681402474X
_journal_coeditor_code     HG5417
_publ_contact_author_name     'Tae Ho Kim'
_publ_contact_author_address
;
Department of Chemistry
Gyeongsang National University
Jinju 660-701
Republic of Korea
;
_publ_contact_author_email
;
thkim@gnu.ac.kr
;
_publ_contact_author_fax     '+82-55-772-2789'
_publ_contact_author_phone     '+82-55-772-2789'
_publ_section_title
;
Crystal structure of fenpropathrin
;
loop_
    _publ_author_name
    _publ_author_address
    'Kang, Gihaeng'
;
Department of Chemistry and Research Institute of Natural Sciences,
Gyeongsang National University, Jinju 660-701, Republic of Korea
;
    'Jeon, Youngeun'
;
Department of Chemistry and Research Institute of Natural Sciences,
Gyeongsang National University, Jinju 660-701, Republic of Korea
;
    'Lee, Sangjin'
;
Department of Chemistry and Research Institute of Natural Sciences,
Gyeongsang National University, Jinju 660-701, Republic of Korea
;
    'Kim, Tae Ho'
;
Department of Chemistry and Research Institute of Natural Sciences,
Gyeongsang National University, Jinju 660-701, Republic of Korea
;
data_I
_audit_creation_method     SHELXTL
_database_code_depnum_ccdc_archive     'CCDC 1033607'
_chemical_name_systematic
;
Cyano(3-phenoxyphenyl)methyl 2,2,3,3-tetramethylcyclopropanecarboxylate
;
_chemical_name_common     Fenpropathrin
_chemical_formula_moiety     'C22 H23 N O3'
_chemical_formula_sum     'C22 H23 N O3'
_chemical_formula_iupac     'C22 H23 N O3'
_chemical_formula_weight     349.41
_chemical_melting_point     ?
_symmetry_cell_setting     monoclinic
_symmetry_space_group_name_H-M     'P 21/n'
_symmetry_space_group_name_Hall     '-P 2yn'
loop_
    _symmetry_equiv_pos_as_xyz
    'x, y, z'
    '-x+1/2, y+1/2, -z+1/2'
    '-x, -y, -z'
    'x-1/2, -y-1/2, z-1/2'
_cell_length_a     16.2578(4)
_cell_length_b     6.47990(10)
_cell_length_c     19.2475(4)
_cell_angle_alpha     90.00
_cell_angle_beta     112.4530(10)
_cell_angle_gamma     90.00
_cell_volume     1873.99(7)
_cell_formula_units_Z     4
_cell_measurement_reflns_used     9894
_cell_measurement_theta_min     2.71
_cell_measurement_theta_max     27.46
_cell_measurement_temperature     173(2)
_exptl_crystal_description     block
_exptl_crystal_colour     colourless
_exptl_crystal_size_max     0.50
_exptl_crystal_size_mid     0.20
_exptl_crystal_size_min     0.03
_exptl_crystal_density_diffrn     1.238
_exptl_crystal_density_meas     ?
_exptl_crystal_density_method     'not measured'
_exptl_crystal_F_000     744
_exptl_absorpt_coefficient_mu     0.082
_exptl_absorpt_correction_type     multi-scan
_exptl_absorpt_process_details
;
(SADABS; Bruker, 2009)
;
_exptl_absorpt_correction_T_min     0.9601
_exptl_absorpt_correction_T_max     0.9975
_exptl_special_details     ?
_diffrn_ambient_temperature     173(2)
_diffrn_radiation_type     MoK\a
_diffrn_radiation_wavelength     0.71073
_diffrn_radiation_source     'fine-focus sealed tube'
_diffrn_radiation_monochromator     graphite
_diffrn_measurement_device_type     'Bruker APEXII CCD'
_diffrn_measurement_method     '\f and \w scans'
_diffrn_detector_area_resol_mean     ?
_diffrn_reflns_number     30999
_diffrn_reflns_av_R_equivalents     0.0293
_diffrn_reflns_av_sigmaI/netI     0.0191
_diffrn_reflns_theta_min     2.08
_diffrn_reflns_theta_max     27.47
_diffrn_reflns_theta_full     27.47
_diffrn_measured_fraction_theta_max     0.998
_diffrn_measured_fraction_theta_full     0.998
_diffrn_reflns_limit_h_min     -21
_diffrn_reflns_limit_h_max     21
_diffrn_reflns_limit_k_min     -8
_diffrn_reflns_limit_k_max     8
_diffrn_reflns_limit_l_min     -24
_diffrn_reflns_limit_l_max     24
_refine_special_details
;
Refinement of <i>F</i>^2^ against ALL reflections. The weighted <i>R</i>-factor
<i>wR</i> and goodness of fit <i>S</i> are based on <i>F</i>^2^, conventional
<i>R</i>-factors <i>R</i> are based on <i>F</i>, with <i>F</i> set to zero for
negative <i>F</i>^2^. The threshold expression of <i>F</i>^2^ >
\s(<i>F</i>^2^) is used only for calculating <i>R</i>-factors(gt) <i>etc</i>.
and is not relevant to the choice of reflections for refinement.
<i>R</i>-factors based on <i>F</i>^2^ are statistically about twice as large
as those based on <i>F</i>, and <i>R</i>- factors based on ALL data will be
even larger.
;
_reflns_number_total     4279
_reflns_number_gt     3703
_reflns_threshold_expression     I>2\s(I)
_refine_ls_structure_factor_coef     Fsqd
_refine_ls_matrix_type     full
_refine_ls_R_factor_all     0.0463
_refine_ls_R_factor_gt     0.0394
_refine_ls_wR_factor_gt     0.0996
_refine_ls_wR_factor_ref     0.1046
_refine_ls_goodness_of_fit_ref     1.047
_refine_ls_restrained_S_all     1.047
_refine_ls_number_reflns     4279
_refine_ls_number_parameters     239
_refine_ls_number_restraints     0
_refine_ls_hydrogen_treatment     constr
_refine_ls_weighting_scheme     calc
_refine_ls_weighting_details
         'calc w=1/[\s^2^(Fo^2^)+(0.0440P)^2^+0.8901P] where P=(Fo^2^+2Fc^2^)/3'
_atom_sites_solution_hydrogens     geom
_atom_sites_solution_primary     direct
_atom_sites_solution_secondary     difmap
_refine_ls_shift/su_max     0.000
_refine_ls_shift/su_mean     0.000
_refine_diff_density_max     0.281
_refine_diff_density_min     -0.240
_refine_ls_extinction_method     none
_refine_ls_extinction_coef     ?
loop_
    _atom_type_symbol
    _atom_type_description
    _atom_type_scat_dispersion_real
    _atom_type_scat_dispersion_imag
    _atom_type_scat_source
    'C' 'C' 0.0033 0.0016
                         'International Tables Vol C Tables 4.2.6.8 and 6.1.1.4'
    'H' 'H' 0.0000 0.0000
                         'International Tables Vol C Tables 4.2.6.8 and 6.1.1.4'
    'N' 'N' 0.0061 0.0033
                         'International Tables Vol C Tables 4.2.6.8 and 6.1.1.4'
    'O' 'O' 0.0106 0.0060
                         'International Tables Vol C Tables 4.2.6.8 and 6.1.1.4'
_computing_data_collection
;
APEX2 (Bruker, 2009)
;
_computing_cell_refinement
;
SAINT (Bruker, 2009)
;
_computing_data_reduction
;
SAINT (Bruker, 2009)
;
_computing_structure_solution
;
SHELXTL (Sheldrick, 2008)
;
_computing_structure_refinement
;
SHELXTL (Sheldrick, 2008)
;
_computing_molecular_graphics
;
DIAMOND (Brandenburg, 2010)
;
_computing_publication_material
;
SHELXTL (Sheldrick, 2008)
;
loop_
    _atom_site_type_symbol
    _atom_site_label
    _atom_site_fract_x
    _atom_site_fract_y
    _atom_site_fract_z
    _atom_site_U_iso_or_equiv
    _atom_site_adp_type
    _atom_site_calc_flag
    _atom_site_refinement_flags
    _atom_site_occupancy
    _atom_site_symmetry_multiplicity
    _atom_site_disorder_assembly
    _atom_site_disorder_group
    O O1 0.25941(6) 0.19890(17) 0.14087(5) 0.0316(2) Uani d . 1 1 . .
    O O2 0.11426(5) 0.23376(13) 0.12141(5) 0.01977(19) Uani d . 1 1 . .
    O O3 -0.11802(6) 0.44803(17) 0.26198(5) 0.0300(2) Uani d . 1 1 . .
    N N1 0.13768(10) 0.73437(19) 0.16331(8) 0.0395(3) Uani d . 1 1 . .
    C C1 0.27819(9) 0.1836(2) -0.01169(8) 0.0265(3) Uani d . 1 1 . .
    H H1A 0.3141 0.1697 0.0421 0.040 Uiso calc R 1 1 . .
    H H1B 0.2674 0.3301 -0.0246 0.040 Uiso calc R 1 1 . .
    H H1C 0.3101 0.1220 -0.0407 0.040 Uiso calc R 1 1 . .
    C C2 0.12837(9) 0.1063(2) -0.11154(7) 0.0291(3) Uani d . 1 1 . .
    H H2A 0.1523 0.0346 -0.1446 0.044 Uiso calc R 1 1 . .
    H H2B 0.1236 0.2541 -0.1231 0.044 Uiso calc R 1 1 . .
    H H2C 0.0693 0.0510 -0.1195 0.044 Uiso calc R 1 1 . .
    C C3 0.27228(8) -0.2137(2) 0.06589(7) 0.0239(3) Uani d . 1 1 . .
    H H3A 0.3072 -0.2780 0.0400 0.036 Uiso calc R 1 1 . .
    H H3B 0.2576 -0.3175 0.0964 0.036 Uiso calc R 1 1 . .
    H H3C 0.3071 -0.1027 0.0985 0.036 Uiso calc R 1 1 . .
    C C4 0.12233(9) -0.2931(2) -0.03358(8) 0.0271(3) Uani d . 1 1 . .
    H H4A 0.0656 -0.2302 -0.0653 0.041 Uiso calc R 1 1 . .
    H H4B 0.1127 -0.3870 0.0025 0.041 Uiso calc R 1 1 . .
    H H4C 0.1467 -0.3705 -0.0651 0.041 Uiso calc R 1 1 . .
    C C5 0.19010(8) 0.07394(19) -0.03022(7) 0.0202(2) Uani d . 1 1 . .
    C C6 0.18727(8) -0.12554(19) 0.00844(6) 0.0193(2) Uani d . 1 1 . .
    C C7 0.14512(8) 0.06898(19) 0.02724(7) 0.0203(2) Uani d . 1 1 . .
    H H7 0.0786 0.0709 0.0040 0.024 Uiso calc R 1 1 . .
    C C8 0.18266(8) 0.16961(19) 0.10115(7) 0.0203(2) Uani d . 1 1 . .
    C C9 0.14081(8) 0.33957(19) 0.19286(7) 0.0196(2) Uani d . 1 1 . .
    H H9 0.2032 0.2990 0.2249 0.024 Uiso calc R 1 1 . .
    C C10 0.13830(9) 0.5631(2) 0.17713(7) 0.0256(3) Uani d . 1 1 . .
    C C11 0.07965(8) 0.27541(18) 0.23146(6) 0.0181(2) Uani d . 1 1 . .
    C C12 0.09429(8) 0.08420(19) 0.26710(7) 0.0222(3) Uani d . 1 1 . .
    H H12 0.1421 -0.0002 0.2672 0.027 Uiso calc R 1 1 . .
    C C13 0.03936(9) 0.0168(2) 0.30239(7) 0.0277(3) Uani d . 1 1 . .
    H H13 0.0498 -0.1136 0.3268 0.033 Uiso calc R 1 1 . .
    C C14 -0.03081(9) 0.1380(2) 0.30238(7) 0.0279(3) Uani d . 1 1 . .
    H H14 -0.0689 0.0914 0.3262 0.034 Uiso calc R 1 1 . .
    C C15 -0.04459(8) 0.3284(2) 0.26703(7) 0.0227(3) Uani d . 1 1 . .
    C C16 0.01002(8) 0.39989(19) 0.23177(6) 0.0193(2) Uani d . 1 1 . .
    H H16 0.0001 0.5315 0.2082 0.023 Uiso calc R 1 1 . .
    C C17 -0.11112(8) 0.5735(2) 0.32213(7) 0.0226(3) Uani d . 1 1 . .
    C C18 -0.03504(8) 0.5875(2) 0.38729(7) 0.0227(3) Uani d . 1 1 . .
    H H18 0.0160 0.5068 0.3932 0.027 Uiso calc R 1 1 . .
    C C19 -0.03484(9) 0.7219(2) 0.44377(7) 0.0245(3) Uani d . 1 1 . .
    H H19 0.0170 0.7332 0.4885 0.029 Uiso calc R 1 1 . .
    C C20 -0.10902(9) 0.8391(2) 0.43572(7) 0.0263(3) Uani d . 1 1 . .
    H H20 -0.1081 0.9307 0.4746 0.032 Uiso calc R 1 1 . .
    C C21 -0.18498(9) 0.8219(2) 0.37035(8) 0.0278(3) Uani d . 1 1 . .
    H H21 -0.2363 0.9013 0.3648 0.033 Uiso calc R 1 1 . .
    C C22 -0.18637(8) 0.6899(2) 0.31336(7) 0.0269(3) Uani d . 1 1 . .
    H H22 -0.2382 0.6789 0.2687 0.032 Uiso calc R 1 1 . .
loop_
    _atom_site_aniso_label
    _atom_site_aniso_U_11
    _atom_site_aniso_U_22
    _atom_site_aniso_U_33
    _atom_site_aniso_U_12
    _atom_site_aniso_U_13
    _atom_site_aniso_U_23
    O1 0.0183(4) 0.0463(6) 0.0292(5) -0.0037(4) 0.0081(4) -0.0172(4)
    O2 0.0177(4) 0.0230(4) 0.0189(4) 0.0006(3) 0.0073(3) -0.0055(3)
    O3 0.0168(4) 0.0493(6) 0.0232(5) 0.0028(4) 0.0069(4) -0.0090(4)
    N1 0.0650(9) 0.0256(6) 0.0429(7) -0.0082(6) 0.0374(7) -0.0051(5)
    C1 0.0277(7) 0.0259(7) 0.0297(7) -0.0020(5) 0.0152(5) -0.0014(5)
    C2 0.0331(7) 0.0301(7) 0.0209(6) 0.0069(6) 0.0069(5) 0.0019(5)
    C3 0.0224(6) 0.0271(7) 0.0220(6) 0.0045(5) 0.0082(5) 0.0016(5)
    C4 0.0294(7) 0.0242(7) 0.0274(7) -0.0033(5) 0.0104(5) -0.0072(5)
    C5 0.0210(6) 0.0215(6) 0.0179(6) 0.0025(5) 0.0071(5) -0.0019(5)
    C6 0.0191(5) 0.0206(6) 0.0183(5) 0.0009(5) 0.0074(4) -0.0030(5)
    C7 0.0159(5) 0.0233(6) 0.0210(6) 0.0009(4) 0.0064(4) -0.0047(5)
    C8 0.0185(6) 0.0213(6) 0.0224(6) -0.0004(5) 0.0093(5) -0.0031(5)
    C9 0.0195(6) 0.0208(6) 0.0189(6) -0.0014(4) 0.0077(5) -0.0048(5)
    C10 0.0319(7) 0.0261(7) 0.0259(6) -0.0057(5) 0.0190(5) -0.0069(5)
    C11 0.0182(5) 0.0196(6) 0.0157(5) -0.0024(4) 0.0054(4) -0.0035(4)
    C12 0.0241(6) 0.0191(6) 0.0203(6) 0.0001(5) 0.0050(5) -0.0032(5)
    C13 0.0346(7) 0.0217(6) 0.0230(6) -0.0064(5) 0.0067(5) 0.0015(5)
    C14 0.0275(7) 0.0355(7) 0.0219(6) -0.0117(6) 0.0107(5) -0.0017(5)
    C15 0.0162(6) 0.0329(7) 0.0180(6) -0.0017(5) 0.0055(4) -0.0057(5)
    C16 0.0195(6) 0.0213(6) 0.0161(5) 0.0001(5) 0.0056(4) -0.0011(4)
    C17 0.0203(6) 0.0295(7) 0.0215(6) -0.0032(5) 0.0118(5) -0.0003(5)
    C18 0.0193(6) 0.0266(6) 0.0233(6) -0.0004(5) 0.0093(5) 0.0027(5)
    C19 0.0257(6) 0.0254(6) 0.0215(6) -0.0037(5) 0.0081(5) 0.0017(5)
    C20 0.0308(7) 0.0250(7) 0.0275(7) -0.0035(5) 0.0162(5) -0.0015(5)
    C21 0.0242(6) 0.0306(7) 0.0329(7) 0.0021(5) 0.0158(6) 0.0015(6)
    C22 0.0188(6) 0.0370(7) 0.0255(6) -0.0004(5) 0.0091(5) 0.0008(6)
_geom_special_details
;
All e.s.d.'s (except the e.s.d. in the dihedral angle between two l.s. planes)
are estimated using the full covariance matrix. The cell e.s.d.'s are taken
into account individually in the estimation of e.s.d.'s in distances, angles
and torsion angles; correlations between e.s.d.'s in cell parameters are only
used when they are defined by crystal symmetry. An approximate (isotropic)
treatment of cell e.s.d.'s is used for estimating e.s.d.'s involving l.s.
planes.
;
loop_
    _geom_bond_atom_site_label_1
    _geom_bond_atom_site_label_2
    _geom_bond_site_symmetry_2
    _geom_bond_distance
    _geom_bond_publ_flag
    O1 C8 . 1.2036(15) ?
    O2 C8 . 1.3758(14) ?
    O2 C9 . 1.4472(14) ?
    O3 C17 . 1.3838(15) ?
    O3 C15 . 1.3953(15) ?
    N1 C10 . 1.1402(18) ?
    C1 C5 . 1.5143(17) ?
    C1 H1A . 0.9800 ?
    C1 H1B . 0.9800 ?
    C1 H1C . 0.9800 ?
    C2 C5 . 1.5170(17) ?
    C2 H2A . 0.9800 ?
    C2 H2B . 0.9800 ?
    C2 H2C . 0.9800 ?
    C3 C6 . 1.5139(16) ?
    C3 H3A . 0.9800 ?
    C3 H3B . 0.9800 ?
    C3 H3C . 0.9800 ?
    C4 C6 . 1.5150(17) ?
    C4 H4A . 0.9800 ?
    C4 H4B . 0.9800 ?
    C4 H4C . 0.9800 ?
    C5 C6 . 1.5009(17) ?
    C5 C7 . 1.5416(16) ?
    C6 C7 . 1.5423(16) ?
    C7 C8 . 1.4691(16) ?
    C7 H7 . 1.0000 ?
    C9 C10 . 1.4773(18) ?
    C9 C11 . 1.5093(16) ?
    C9 H9 . 1.0000 ?
    C11 C16 . 1.3919(16) ?
    C11 C12 . 1.3919(17) ?
    C12 C13 . 1.3833(18) ?
    C12 H12 . 0.9500 ?
    C13 C14 . 1.385(2) ?
    C13 H13 . 0.9500 ?
    C14 C15 . 1.3852(19) ?
    C14 H14 . 0.9500 ?
    C15 C16 . 1.3869(17) ?
    C16 H16 . 0.9500 ?
    C17 C18 . 1.3879(17) ?
    C17 C22 . 1.3916(18) ?
    C18 C19 . 1.3918(18) ?
    C18 H18 . 0.9500 ?
    C19 C20 . 1.3831(19) ?
    C19 H19 . 0.9500 ?
    C20 C21 . 1.3905(19) ?
    C20 H20 . 0.9500 ?
    C21 C22 . 1.3843(19) ?
    C21 H21 . 0.9500 ?
    C22 H22 . 0.9500 ?
loop_
    _geom_angle_atom_site_label_1
    _geom_angle_atom_site_label_2
    _geom_angle_atom_site_label_3
    _geom_angle_site_symmetry_1
    _geom_angle_site_symmetry_3
    _geom_angle
    _geom_angle_publ_flag
    C8 O2 C9 . . 115.62(9) ?
    C17 O3 C15 . . 118.32(9) ?
    C5 C1 H1A . . 109.5 ?
    C5 C1 H1B . . 109.5 ?
    H1A C1 H1B . . 109.5 ?
    C5 C1 H1C . . 109.5 ?
    H1A C1 H1C . . 109.5 ?
    H1B C1 H1C . . 109.5 ?
    C5 C2 H2A . . 109.5 ?
    C5 C2 H2B . . 109.5 ?
    H2A C2 H2B . . 109.5 ?
    C5 C2 H2C . . 109.5 ?
    H2A C2 H2C . . 109.5 ?
    H2B C2 H2C . . 109.5 ?
    C6 C3 H3A . . 109.5 ?
    C6 C3 H3B . . 109.5 ?
    H3A C3 H3B . . 109.5 ?
    C6 C3 H3C . . 109.5 ?
    H3A C3 H3C . . 109.5 ?
    H3B C3 H3C . . 109.5 ?
    C6 C4 H4A . . 109.5 ?
    C6 C4 H4B . . 109.5 ?
    H4A C4 H4B . . 109.5 ?
    C6 C4 H4C . . 109.5 ?
    H4A C4 H4C . . 109.5 ?
    H4B C4 H4C . . 109.5 ?
    C6 C5 C1 . . 119.52(10) ?
    C6 C5 C2 . . 119.80(11) ?
    C1 C5 C2 . . 111.82(11) ?
    C6 C5 C7 . . 60.90(8) ?
    C1 C5 C7 . . 120.39(10) ?
    C2 C5 C7 . . 115.78(10) ?
    C5 C6 C3 . . 119.66(10) ?
    C5 C6 C4 . . 119.97(10) ?
    C3 C6 C4 . . 112.04(11) ?
    C5 C6 C7 . . 60.86(8) ?
    C3 C6 C7 . . 120.03(10) ?
    C4 C6 C7 . . 115.43(10) ?
    C8 C7 C5 . . 123.36(10) ?
    C8 C7 C6 . . 122.17(10) ?
    C5 C7 C6 . . 58.24(7) ?
    C8 C7 H7 . . 114.0 ?
    C5 C7 H7 . . 114.0 ?
    C6 C7 H7 . . 114.0 ?
    O1 C8 O2 . . 121.77(11) ?
    O1 C8 C7 . . 129.17(11) ?
    O2 C8 C7 . . 109.07(10) ?
    O2 C9 C10 . . 107.16(10) ?
    O2 C9 C11 . . 108.90(9) ?
    C10 C9 C11 . . 113.52(10) ?
    O2 C9 H9 . . 109.1 ?
    C10 C9 H9 . . 109.1 ?
    C11 C9 H9 . . 109.1 ?
    N1 C10 C9 . . 177.69(14) ?
    C16 C11 C12 . . 120.00(11) ?
    C16 C11 C9 . . 122.16(11) ?
    C12 C11 C9 . . 117.84(11) ?
    C13 C12 C11 . . 120.14(12) ?
    C13 C12 H12 . . 119.9 ?
    C11 C12 H12 . . 119.9 ?
    C12 C13 C14 . . 120.46(12) ?
    C12 C13 H13 . . 119.8 ?
    C14 C13 H13 . . 119.8 ?
    C13 C14 C15 . . 118.95(12) ?
    C13 C14 H14 . . 120.5 ?
    C15 C14 H14 . . 120.5 ?
    C14 C15 C16 . . 121.61(12) ?
    C14 C15 O3 . . 120.16(11) ?
    C16 C15 O3 . . 118.11(12) ?
    C15 C16 C11 . . 118.83(11) ?
    C15 C16 H16 . . 120.6 ?
    C11 C16 H16 . . 120.6 ?
    O3 C17 C18 . . 123.63(11) ?
    O3 C17 C22 . . 115.50(11) ?
    C18 C17 C22 . . 120.87(12) ?
    C17 C18 C19 . . 118.82(12) ?
    C17 C18 H18 . . 120.6 ?
    C19 C18 H18 . . 120.6 ?
    C20 C19 C18 . . 120.95(12) ?
    C20 C19 H19 . . 119.5 ?
    C18 C19 H19 . . 119.5 ?
    C19 C20 C21 . . 119.50(12) ?
    C19 C20 H20 . . 120.3 ?
    C21 C20 H20 . . 120.3 ?
    C22 C21 C20 . . 120.44(12) ?
    C22 C21 H21 . . 119.8 ?
    C20 C21 H21 . . 119.8 ?
    C21 C22 C17 . . 119.42(12) ?
    C21 C22 H22 . . 120.3 ?
    C17 C22 H22 . . 120.3 ?
loop_
    _geom_torsion_atom_site_label_1
    _geom_torsion_atom_site_label_2
    _geom_torsion_atom_site_label_3
    _geom_torsion_atom_site_label_4
    _geom_torsion_site_symmetry_1
    _geom_torsion_site_symmetry_2
    _geom_torsion_site_symmetry_3
    _geom_torsion_site_symmetry_4
    _geom_torsion
    _geom_torsion_publ_flag
    C1 C5 C6 C3 . . . . 0.51(16) ?
    C2 C5 C6 C3 . . . . 145.25(12) ?
    C7 C5 C6 C3 . . . . -109.99(12) ?
    C1 C5 C6 C4 . . . . -145.25(11) ?
    C2 C5 C6 C4 . . . . -0.52(17) ?
    C7 C5 C6 C4 . . . . 104.24(12) ?
    C1 C5 C6 C7 . . . . 110.50(12) ?
    C2 C5 C6 C7 . . . . -104.76(12) ?
    C6 C5 C7 C8 . . . . 110.01(13) ?
    C1 C5 C7 C8 . . . . 0.90(18) ?
    C2 C5 C7 C8 . . . . -138.72(12) ?
    C1 C5 C7 C6 . . . . -109.10(12) ?
    C2 C5 C7 C6 . . . . 111.28(12) ?
    C5 C6 C7 C8 . . . . -112.01(13) ?
    C3 C6 C7 C8 . . . . -2.61(17) ?
    C4 C6 C7 C8 . . . . 136.39(12) ?
    C3 C6 C7 C5 . . . . 109.39(12) ?
    C4 C6 C7 C5 . . . . -111.60(12) ?
    C9 O2 C8 O1 . . . . 0.52(17) ?
    C9 O2 C8 C7 . . . . -179.00(10) ?
    C5 C7 C8 O1 . . . . -30.9(2) ?
    C6 C7 C8 O1 . . . . 39.8(2) ?
    C5 C7 C8 O2 . . . . 148.58(11) ?
    C6 C7 C8 O2 . . . . -140.71(11) ?
    C8 O2 C9 C10 . . . . 94.85(12) ?
    C8 O2 C9 C11 . . . . -141.98(10) ?
    O2 C9 C11 C16 . . . . -101.40(12) ?
    C10 C9 C11 C16 . . . . 17.88(16) ?
    O2 C9 C11 C12 . . . . 78.15(13) ?
    C10 C9 C11 C12 . . . . -162.58(11) ?
    C16 C11 C12 C13 . . . . 0.47(17) ?
    C9 C11 C12 C13 . . . . -179.08(11) ?
    C11 C12 C13 C14 . . . . 0.28(19) ?
    C12 C13 C14 C15 . . . . -0.53(19) ?
    C13 C14 C15 C16 . . . . 0.04(19) ?
    C13 C14 C15 O3 . . . . 175.92(11) ?
    C17 O3 C15 C14 . . . . 84.56(15) ?
    C17 O3 C15 C16 . . . . -99.42(13) ?
    C14 C15 C16 C11 . . . . 0.69(18) ?
    O3 C15 C16 C11 . . . . -175.27(10) ?
    C12 C11 C16 C15 . . . . -0.94(17) ?
    C9 C11 C16 C15 . . . . 178.59(10) ?
    C15 O3 C17 C18 . . . . 0.13(18) ?
    C15 O3 C17 C22 . . . . 179.54(11) ?
    O3 C17 C18 C19 . . . . 178.79(12) ?
    C22 C17 C18 C19 . . . . -0.60(19) ?
    C17 C18 C19 C20 . . . . 0.34(19) ?
    C18 C19 C20 C21 . . . . 0.21(19) ?
    C19 C20 C21 C22 . . . . -0.5(2) ?
    C20 C21 C22 C17 . . . . 0.3(2) ?
    O3 C17 C22 C21 . . . . -179.15(12) ?
    C18 C17 C22 C21 . . . . 0.3(2) ?
loop_
    _geom_hbond_atom_site_label_D
    _geom_hbond_atom_site_label_H
    _geom_hbond_atom_site_label_A
    _geom_hbond_site_symmetry_A
    _geom_hbond_distance_DH
    _geom_hbond_distance_HA
    _geom_hbond_distance_DA
    _geom_hbond_angle_DHA
    C12 H12 N1 1_545 0.95 2.62 3.2715(17) 126.4
    C14 H14 Cg1 1_545 0.95 2.87 3.6234(15) 137.0
