# Supplementary material for: Crystal structure of fenpropathrin
Source: Acta Crystallogr Sect E Struct Rep Online. 2014 Nov 19;70(Pt 12):o1265. doi: 10.1107/S160053681402474X (PMC4257423; doi:10.1107/S160053681402474X)
Supplement: Supplementary file 2 [file e-70-o1265-Isup2.hkl]

# 
# h,k,l, Fc-squared, Fo-squared, sigma(Fo-squared) and status flag 
# 
data_I
_shelx_title ' a in P2(1)/n' 
_shelx_refln_list_code          4 
_shelx_F_calc_maximum      232.65 
_exptl_crystal_F_000       744.00 
_reflns_d_resolution_high  0.7705 
 
loop_ 
 _symmetry_equiv_pos_as_xyz 
 'x, y, z' 
 '-x+1/2, y+1/2, -z+1/2' 
 '-x, -y, -z' 
 'x-1/2, -y-1/2, z-1/2' 
 
_cell_length_a    16.2578 
_cell_length_b     6.4799 
_cell_length_c    19.2475 
_cell_angle_alpha  90.000 
_cell_angle_beta  112.453 
_cell_angle_gamma  90.000 
 
_shelx_F_squared_multiplier     1.000 
 
loop_ 
 _refln_index_h 
 _refln_index_k 
 _refln_index_l 
 _refln_F_squared_calc 
 _refln_F_squared_meas 
 _refln_F_squared_sigma 
 _refln_observed_status 
   2   0   0      323.28      281.23      2.60 o 
   4   0   0     6785.78     6658.57     56.23 o 
   6   0   0      169.72      180.35      3.08 o 
   8   0   0     2609.81     2489.33     25.48 o 
  10   0   0       47.80       28.92      2.46 o 
  12   0   0     1739.70     1649.90     19.14 o 
  14   0   0     1338.97     1395.96     22.48 o 
  16   0   0      254.54      253.84      8.16 o 
  18   0   0      162.88      152.43     12.39 o 
   1   1   0       67.81       67.72      0.88 o 
   2   1   0     7662.10     7288.98     42.86 o 
   3   1   0      734.20      731.98      4.82 o 
   4   1   0       77.94       63.63      0.85 o 
   5   1   0       85.22       97.14      1.10 o 
   6   1   0       24.31       29.49      0.82 o 
   7   1   0      628.35      662.41      5.28 o 
   8   1   0      183.39      179.82      2.40 o 
   9   1   0     1028.12     1073.68      8.73 o 
  10   1   0      243.72      263.97      3.22 o 
  11   1   0      469.85      473.68      5.07 o 
  12   1   0      965.26      962.78      9.28 o 
  13   1   0       34.58       32.58      1.93 o 
  14   1   0        0.10        0.58      1.14 o 
  15   1   0        0.20        2.44      1.29 o 
  16   1   0       10.61       12.58      3.71 o 
  17   1   0       76.02       75.01      5.47 o 
  18   1   0       17.41       12.24      4.33 o 
  19   1   0       28.06       38.85      4.81 o 
   0   2   0     7761.06     7904.41    209.58 o 
   1   2   0     6230.12     6151.23     80.03 o 
   2   2   0     3460.54     3298.26     31.34 o 
   3   2   0      257.66      271.66      2.68 o 
   4   2   0      316.49      328.42      2.84 o 
   5   2   0     1666.80     1725.47     11.24 o 
   6   2   0      649.77      683.93      5.25 o 
   7   2   0     1963.08     1991.21     12.95 o 
   8   2   0        0.51       -0.39      0.39 o 
   9   2   0        0.58        0.68      0.53 o 
  10   2   0        9.10       13.82      1.20 o 
  11   2   0        2.99        6.92      1.20 o 
  12   2   0        2.44        1.25      1.11 o 
  13   2   0       76.26       71.43      3.14 o 
  14   2   0       66.00       54.32      3.09 o 
  15   2   0      219.50      203.71      6.06 o 
  16   2   0       27.91       18.50      2.74 o 
  17   2   0        3.92        7.01      2.26 o 
  18   2   0        0.17        1.60      2.65 o 
   1   3   0      221.01      250.86      4.42 o 
   2   3   0      173.18      188.18      2.91 o 
   3   3   0      150.27      172.95      2.60 o 
   4   3   0        0.90        3.26      0.63 o 
   5   3   0      277.55      316.55      3.40 o 
   6   3   0       64.99      121.27      2.05 o 
   7   3   0      132.17      135.54      1.71 o 
   8   3   0      105.58      107.35      2.13 o 
   9   3   0        9.92       16.27      1.10 o 
  10   3   0       86.49       83.89      3.14 o 
  11   3   0     1111.66     1067.34     13.59 o 
  12   3   0       10.12       12.20      2.01 o 
  13   3   0      431.13      385.37      7.59 o 
  14   3   0       26.11       29.50      2.63 o 
  15   3   0        5.12        5.31      1.81 o 
  16   3   0       20.79       20.99      2.54 o 
  17   3   0       54.89       59.49      4.78 o 
  18   3   0       39.70       39.63      4.20 o 
   0   4   0       36.75       75.97      3.17 o 
   1   4   0        7.26       10.39      1.25 o 
   2   4   0        7.93        9.93      0.78 o 
   3   4   0      292.54      282.20      3.81 o 
   4   4   0       44.78       47.24      1.55 o 
   5   4   0      374.50      378.11      5.42 o 
   6   4   0      563.54      569.38      7.45 o 
   7   4   0       11.78       12.71      1.24 o 
   8   4   0      130.68      141.52      2.65 o 
   9   4   0        0.84       -0.32      0.92 o 
  10   4   0       86.17       75.21      3.89 o 
  11   4   0       53.75       52.27      3.13 o 
  12   4   0        2.38        4.82      1.24 o 
  13   4   0      131.99      135.77      4.41 o 
  14   4   0        4.11        3.10      1.42 o 
  15   4   0      243.76      243.19      5.83 o 
  16   4   0       13.07       10.58      2.04 o 
  17   4   0       73.58       77.77      5.16 o 
   1   5   0      113.89      120.93      2.16 o 
   2   5   0        9.67        9.86      0.87 o 
   3   5   0      525.17      522.41      6.32 o 
   4   5   0      401.67      408.12      5.77 o 
   5   5   0        5.04        8.39      1.54 o 
   6   5   0      870.25      821.50     12.60 o 
   7   5   0      188.11      182.32      4.88 o 
   8   5   0       12.13       16.68      1.99 o 
   9   5   0       23.76       29.92      3.01 o 
  10   5   0       10.53        9.75      2.24 o 
  11   5   0      105.09      103.43      4.56 o 
  12   5   0       34.79       43.04      2.90 o 
  13   5   0       96.79       91.73      4.37 o 
  14   5   0       48.19       61.41      4.36 o 
  15   5   0        0.19        0.64      2.02 o 
   0   6   0      218.11      260.70      8.77 o 
   1   6   0      368.23      320.63      5.91 o 
   2   6   0      189.67      191.88      3.73 o 
   3   6   0       16.97       38.25      2.95 o 
   4   6   0      363.76      361.67     12.03 o 
   5   6   0       92.57       83.00      3.35 o 
   6   6   0       27.52       38.24      2.69 o 
   7   6   0        6.13        8.83      1.79 o 
   8   6   0      366.26      398.78      9.30 o 
   9   6   0      169.95      162.23      6.20 o 
  10   6   0       63.06       72.50      4.74 o 
  11   6   0       62.76       57.55      6.19 o 
  12   6   0        0.00        0.44      2.77 o 
  13   6   0        0.17        2.60      2.79 o 
   1   7   0      339.14      345.93      9.74 o 
   2   7   0        2.10        0.17      1.20 o 
   3   7   0        9.14        9.50      1.51 o 
   4   7   0      271.18      257.37      5.99 o 
   5   7   0       21.65       21.47      3.03 o 
   6   7   0       10.88        7.38      1.71 o 
   7   7   0        4.22       13.84      2.25 o 
   8   7   0       42.44       46.27      5.70 o 
   9   7   0       17.38       26.00      3.50 o 
  10   7   0      230.52      256.72      9.52 o 
   0   8   0      202.66      224.81      7.40 o 
   1   8   0        0.66        3.11      1.58 o 
   2   8   0      139.91      135.91      4.49 o 
   3   8   0        0.07       -1.05      1.35 o 
   4   8   0       16.77       27.11      3.24 o 
   5   8   0      277.15      312.04      9.95 o 
   6   8   0        0.11       -0.49      2.44 o 
 -19   0   1       81.87       80.94     25.10 o 
 -17   0   1      150.42      167.86     12.94 o 
 -15   0   1     4393.43     4410.36     64.21 o 
 -13   0   1       17.38        7.71      1.69 o 
 -11   0   1      334.47      331.55      6.03 o 
  -9   0   1       35.19       42.78      2.02 o 
  -7   0   1      860.07      795.54      8.72 o 
  -5   0   1     4373.34     4171.35     35.59 o 
  -3   0   1    15856.46    14798.27    137.57 o 
   1   0   1      523.08      415.62      4.26 o 
   3   0   1     7955.05     7733.25     64.90 o 
   5   0   1     2309.39     2267.88     20.39 o 
   7   0   1     8121.34     8437.24     75.82 o 
   9   0   1      484.85      492.49      6.87 o 
  11   0   1     2048.53     1975.84     22.06 o 
  13   0   1       48.16       41.55      2.84 o 
  15   0   1       30.17       24.28      3.59 o 
  17   0   1      101.60       94.24      9.47 o 
  19   0   1        0.02       -0.85      4.63 o 
 -19   1   1       15.64       23.68      5.64 o 
 -18   1   1      204.54      190.41     15.27 o 
 -17   1   1       61.93       56.52      4.68 o 
 -16   1   1      252.95      272.59     14.17 o 
 -15   1   1       33.74       32.96      2.31 o 
 -14   1   1      217.38      222.76      4.21 o 
 -13   1   1       29.97       24.32      1.64 o 
 -12   1   1      177.85      204.83      3.36 o 
 -11   1   1      166.18      163.57      2.57 o 
 -10   1   1       38.64       29.93      1.22 o 
  -9   1   1       12.90       14.19      0.83 o 
  -8   1   1      815.44      890.97      6.78 o 
  -7   1   1       85.31       87.87      1.29 o 
  -6   1   1      294.91      356.24      2.82 o 
  -5   1   1      807.36      819.77      5.09 o 
  -4   1   1     2177.22     2102.14     13.89 o 
  -3   1   1     4857.46     4926.55     29.14 o 
  -2   1   1       74.65       62.55      0.65 o 
  -1   1   1     3019.89     2826.43     24.55 o 
   0   1   1     5552.43     5282.29     45.53 o 
   1   1   1     2043.91     2005.12     13.81 o 
   2   1   1     4614.77     4498.79     25.89 o 
   3   1   1      120.31      134.38      1.24 o 
   4   1   1      879.65      881.57      5.89 o 
   5   1   1      408.67      422.68      3.48 o 
   6   1   1      386.20      421.48      3.52 o 
   7   1   1      481.71      498.72      4.37 o 
   8   1   1        6.74       12.50      0.88 o 
   9   1   1       73.87       90.40      2.05 o 
  10   1   1        0.00       -0.58      0.58 o 
  11   1   1      102.46      100.62      2.54 o 
  12   1   1      423.16      373.14      5.11 o 
  13   1   1        1.13        0.39      1.04 o 
  14   1   1       23.84       19.55      1.90 o 
  15   1   1       23.93       20.68      2.37 o 
  16   1   1      523.93      528.13     12.42 o 
  17   1   1        4.35        1.26      2.30 o 
  18   1   1        7.96        5.57      2.66 o 
  19   1   1       26.87       25.33      5.15 o 
 -19   2   1      251.71      293.20     10.60 o 
 -18   2   1       35.51       35.61      4.50 o 
 -17   2   1       70.12       72.25      4.68 o 
 -16   2   1      214.69      225.15      7.12 o 
 -15   2   1        5.62        6.90      1.71 o 
 -14   2   1       98.35      102.93      3.83 o 
 -13   2   1      208.66      184.61      4.88 o 
 -12   2   1       35.30       37.06      2.23 o 
 -11   2   1       59.53       47.65      2.29 o 
 -10   2   1      166.90      151.01      2.92 o 
  -9   2   1       62.54       59.93      1.61 o 
  -8   2   1      964.77     1058.08      7.96 o 
  -7   2   1     1092.44     1240.59      8.70 o 
  -6   2   1        0.45        3.86      0.38 o 
  -5   2   1     4959.71     5163.72     30.72 o 
  -4   2   1       14.85       11.10      0.50 o 
  -3   2   1      271.92      309.74      3.75 o 
  -2   2   1     1724.07     1718.48     15.46 o 
  -1   2   1     2156.56     2183.72     29.04 o 
   0   2   1       26.34       22.63      0.99 o 
   1   2   1     1279.34     1270.13     22.51 o 
   2   2   1      766.02      801.65      6.66 o 
   3   2   1        5.58        0.95      0.30 o 
   4   2   1      459.73      466.71      3.61 o 
   5   2   1     1003.27     1119.62      8.37 o 
   6   2   1      516.51      540.85      4.24 o 
   7   2   1     5554.51     5814.40     39.17 o 
   8   2   1      261.55      275.07      3.07 o 
   9   2   1        0.53       -0.31      0.53 o 
  10   2   1       72.46       58.37      1.84 o 
  11   2   1       42.92       33.76      2.52 o 
  12   2   1       21.97       18.19      1.70 o 
  13   2   1      154.55      151.95      4.50 o 
  14   2   1      479.84      474.28      8.38 o 
  15   2   1       56.20       51.41      3.84 o 
  16   2   1       35.14       39.23      3.61 o 
  17   2   1        0.73       -0.97      2.35 o 
  18   2   1       53.35       55.07      5.49 o 
 -18   3   1        5.05        5.24      2.46 o 
 -17   3   1       54.70       50.94      4.40 o 
 -16   3   1       21.58       20.87      2.53 o 
 -15   3   1       65.90       63.49      3.65 o 
 -14   3   1      119.71      103.63      4.43 o 
 -13   3   1      190.82      180.38      5.09 o 
 -12   3   1       37.57       28.74      2.24 o 
 -11   3   1      113.38      132.02      3.83 o 
 -10   3   1      401.15      423.34      6.17 o 
  -9   3   1       21.51       18.25      1.19 o 
  -8   3   1      123.01      123.76      2.20 o 
  -7   3   1       17.75       18.44      0.71 o 
  -6   3   1       79.47      106.03      1.74 o 
  -5   3   1     1007.47     1095.79     11.16 o 
  -4   3   1      793.36      812.50      8.78 o 
  -3   3   1      103.10      105.24      1.82 o 
  -2   3   1     2527.99     2697.38     29.23 o 
  -1   3   1       49.13       44.54      1.60 o 
   0   3   1      392.20      424.60      6.90 o 
   1   3   1      296.57      294.90      5.34 o 
   2   3   1        1.04        0.60      0.36 o 
   3   3   1      117.55      125.32      2.09 o 
   4   3   1     1859.17     1905.80     14.86 o 
   5   3   1       33.77       35.00      1.02 o 
   6   3   1      139.87      126.55      1.94 o 
   7   3   1      526.87      535.40      4.90 o 
   8   3   1      163.20      161.27      2.43 o 
   9   3   1       44.31       45.13      1.95 o 
  10   3   1      212.05      183.59      4.91 o 
  11   3   1        9.44        9.74      1.52 o 
  12   3   1       25.22       23.74      2.22 o 
  13   3   1       33.11       23.68      2.38 o 
  14   3   1       11.03       11.25      2.01 o 
  15   3   1       18.28       20.84      2.50 o 
  16   3   1        9.35        4.01      1.91 o 
  17   3   1       17.59       20.52      2.92 o 
 -17   4   1        5.91       10.21      2.13 o 
 -16   4   1      338.27      333.76      8.06 o 
 -15   4   1       76.96       64.43      3.85 o 
 -14   4   1       34.42       28.55      2.63 o 
 -13   4   1       31.95       37.68      2.36 o 
 -12   4   1        0.72        0.18      0.95 o 
 -11   4   1       10.00        7.23      1.38 o 
 -10   4   1       58.53       59.94      2.58 o 
  -9   4   1      465.47      461.11      7.65 o 
  -8   4   1       29.94       30.33      1.45 o 
  -7   4   1       15.31       13.18      1.54 o 
  -6   4   1       66.94       61.06      1.96 o 
  -5   4   1      218.25      234.61      3.63 o 
  -4   4   1       21.72       19.36      1.06 o 
  -3   4   1      409.13      435.34      5.21 o 
  -2   4   1        5.56        7.61      0.69 o 
  -1   4   1      559.17      542.21      8.72 o 
   0   4   1       68.87       94.11      2.94 o 
   1   4   1      234.82      226.90      7.46 o 
   2   4   1     1371.74     1450.00     18.72 o 
   3   4   1      247.31      221.03      3.13 o 
   4   4   1      594.73      594.08      6.44 o 
   5   4   1     1233.63     1258.45     12.28 o 
   6   4   1       30.83       40.84      1.63 o 
   7   4   1       34.16       36.21      1.36 o 
   8   4   1       59.59       51.45      1.97 o 
   9   4   1        0.10        0.49      0.98 o 
  10   4   1       16.01       11.93      1.78 o 
  11   4   1       19.33       14.61      2.25 o 
  12   4   1      109.54      116.39      3.65 o 
  13   4   1        0.20       -0.33      1.22 o 
  14   4   1       43.65       41.16      2.99 o 
  15   4   1        9.37        8.68      2.09 o 
  16   4   1       90.06      103.44      6.76 o 
 -15   5   1       17.40       22.24      3.03 o 
 -14   5   1       56.59       65.77      3.95 o 
 -13   5   1       16.05       12.26      1.97 o 
 -12   5   1      223.00      223.06      6.51 o 
 -11   5   1      146.77      133.83      5.05 o 
 -10   5   1       17.51       17.55      2.52 o 
  -9   5   1      615.63      586.18     12.31 o 
  -8   5   1      416.89      387.03      8.71 o 
  -7   5   1       72.58       58.07      3.08 o 
  -6   5   1       28.03       23.18      1.90 o 
  -5   5   1        0.02       -0.76      0.76 o 
  -4   5   1      552.29      547.69      6.74 o 
  -3   5   1       20.54       24.43      1.25 o 
  -2   5   1       59.58       68.62      2.54 o 
  -1   5   1       44.67       48.92      1.69 o 
   0   5   1       36.15       38.97      2.76 o 
   1   5   1        0.03       -0.52      0.83 o 
   2   5   1       14.77       11.12      0.95 o 
   3   5   1        0.03       -0.08      0.52 o 
   4   5   1      591.19      608.79      8.50 o 
   5   5   1      570.97      582.57      8.53 o 
   6   5   1      419.05      405.75      7.75 o 
   7   5   1      257.08      248.32      6.56 o 
   8   5   1      155.08      152.53      4.90 o 
   9   5   1        0.92        0.44      1.20 o 
  10   5   1       84.94       72.84      4.71 o 
  11   5   1      234.36      255.07      6.12 o 
  12   5   1        0.69       -0.37      1.48 o 
  13   5   1       15.54       12.83      2.27 o 
  14   5   1      111.35      128.38      6.18 o 
  15   5   1       53.41       57.12      4.71 o 
 -13   6   1       11.35        4.98      2.85 o 
 -12   6   1       34.52       44.27      4.84 o 
 -11   6   1        1.31        1.14      1.86 o 
 -10   6   1       42.97       39.14      3.44 o 
  -9   6   1        2.09        2.77      1.80 o 
  -8   6   1       46.60       49.45      6.82 o 
  -7   6   1        4.08        5.54      1.55 o 
  -6   6   1      146.78      146.29      5.53 o 
  -5   6   1        5.29        2.50      1.21 o 
  -4   6   1       29.17       26.09      2.16 o 
  -3   6   1       73.34       78.25      3.73 o 
  -2   6   1      371.46      337.17      5.19 o 
  -1   6   1      213.89      209.28      4.44 o 
   0   6   1      109.73      104.65      2.60 o 
   1   6   1       18.72       22.46      3.15 o 
   2   6   1      157.42      154.35      3.47 o 
   3   6   1      612.93      647.01      9.81 o 
   4   6   1       61.86       49.14      2.77 o 
   5   6   1       14.04       12.48      1.77 o 
   6   6   1       18.87       17.97      2.13 o 
   7   6   1       20.09       19.01      3.24 o 
   8   6   1      108.01      100.42      5.12 o 
   9   6   1      222.32      209.38     10.13 o 
  10   6   1        2.33        0.54      1.93 o 
  11   6   1        5.24        5.89      2.85 o 
  12   6   1       17.41       19.12      4.57 o 
  13   6   1       30.10       38.78      7.63 o 
 -11   7   1      130.87      135.71      7.73 o 
 -10   7   1       11.47       10.88      2.94 o 
  -9   7   1       49.95       47.16      4.54 o 
  -8   7   1        6.46        4.77      1.94 o 
  -7   7   1       11.59        7.47      1.82 o 
  -6   7   1      122.67      117.44      4.43 o 
  -5   7   1       63.26       72.44      4.71 o 
  -4   7   1       82.72       78.74      4.36 o 
  -3   7   1       51.58       46.19      2.85 o 
  -2   7   1       43.34       46.43      2.96 o 
  -1   7   1        3.89        0.15      1.29 o 
   0   7   1      280.43      285.39     11.94 o 
   1   7   1       23.74       23.06      2.43 o 
   2   7   1       25.48       22.06      1.75 o 
   3   7   1       92.03       91.14      3.91 o 
   4   7   1        1.96        0.00      1.20 o 
   5   7   1       11.43       13.70      1.90 o 
   6   7   1       31.81       35.52      2.82 o 
   7   7   1      116.04      123.34      4.99 o 
   8   7   1       21.65       22.81      3.49 o 
   9   7   1       48.57       52.78      4.83 o 
  10   7   1      104.61      102.20      6.93 o 
  -6   8   1        0.11        1.76      2.22 o 
  -5   8   1        4.80        2.81      2.22 o 
  -4   8   1      163.74      156.28      6.44 o 
  -3   8   1        8.96        5.29      2.34 o 
  -2   8   1      284.15      305.69     14.73 o 
  -1   8   1       20.62       20.29      2.43 o 
   0   8   1       21.96       20.67      2.36 o 
   1   8   1        5.53        4.03      1.69 o 
   2   8   1      152.15      167.39      4.67 o 
   3   8   1       60.15       56.35      3.40 o 
   4   8   1       85.85       89.23      5.02 o 
   5   8   1        0.01       -0.11      2.07 o 
 -20   0   2       48.82       57.30      8.40 o 
 -18   0   2        0.03       -2.50      2.65 o 
 -16   0   2        0.68        5.14      2.17 o 
 -14   0   2      212.20      203.51      6.40 o 
 -12   0   2     1034.74     1072.10     13.31 o 
 -10   0   2      234.70      226.22      4.02 o 
  -8   0   2       33.75       20.72      1.25 o 
  -6   0   2       50.73       45.35      1.27 o 
  -4   0   2      394.75      409.76      4.19 o 
  -2   0   2       39.44       44.80      0.61 o 
   0   0   2     2156.67     2104.12     15.05 o 
   2   0   2    54124.29    46354.07    361.03 o 
   4   0   2      602.25      479.35      5.07 o 
   6   0   2     1073.27     1179.78     12.46 o 
   8   0   2     2165.35     2209.32     22.12 o 
  10   0   2        4.61        0.95      0.93 o 
  12   0   2     1188.08     1096.20     15.39 o 
  14   0   2      238.53      237.67      8.02 o 
  16   0   2        5.05       13.97      4.38 o 
  18   0   2       15.51       10.72      4.68 o 
 -19   1   2        4.20        7.98      3.03 o 
 -18   1   2       65.21       68.35      5.76 o 
 -17   1   2      146.73      161.17      7.40 o 
 -16   1   2      735.39      780.66     13.61 o 
 -15   1   2      350.01      334.76      5.90 o 
 -14   1   2      589.45      610.68      7.59 o 
 -13   1   2        1.11        3.90      1.03 o 
 -12   1   2       82.70       77.21      2.07 o 
 -11   1   2       22.17       21.42      1.11 o 
 -10   1   2       40.15       52.15      1.52 o 
  -9   1   2       36.12       25.29      1.05 o 
  -8   1   2      970.26     1033.17      7.36 o 
  -7   1   2      829.08      825.83      5.90 o 
  -6   1   2      176.50      177.63      1.63 o 
  -5   1   2       21.86       24.99      0.64 o 
  -4   1   2     1224.62     1120.33      7.09 o 
  -3   1   2    17024.74    16238.95    104.99 o 
  -2   1   2        0.38       -0.15      0.15 o 
  -1   1   2      989.15      974.66      6.65 o 
   0   1   2     8554.08     8199.70     54.31 o 
   1   1   2     4329.54     4243.02     25.04 o 
   2   1   2      580.77      555.01      3.71 o 
   3   1   2      197.15      237.50      2.03 o 
   4   1   2      253.95      256.45      2.45 o 
   5   1   2       91.82       68.82      1.52 o 
   6   1   2        4.04        3.59      0.48 o 
   7   1   2     1006.90     1004.74      7.82 o 
   8   1   2      714.19      747.19      6.62 o 
   9   1   2      681.18      680.87      6.86 o 
  10   1   2      824.19      777.21      7.50 o 
  11   1   2      242.37      257.32      3.80 o 
  12   1   2        0.21       -0.17      0.93 o 
  13   1   2      268.95      261.48      5.07 o 
  14   1   2      836.73      826.54     10.79 o 
  15   1   2      245.83      243.32      6.95 o 
  16   1   2        0.65        1.69      2.66 o 
  17   1   2       74.76       73.45      6.58 o 
  18   1   2      108.20      117.22      7.08 o 
 -19   2   2        0.47       -1.02      3.07 o 
 -18   2   2      224.43      261.60     12.17 o 
 -17   2   2        6.88        3.86      2.06 o 
 -16   2   2       19.37       17.73      2.58 o 
 -15   2   2       40.25       37.88      2.72 o 
 -14   2   2      635.88      595.07      9.57 o 
 -13   2   2       17.49       16.47      1.83 o 
 -12   2   2       25.90       21.91      1.79 o 
 -11   2   2       46.32       53.49      2.35 o 
 -10   2   2        5.41        3.82      0.71 o 
  -9   2   2       86.16       87.56      1.91 o 
  -8   2   2     2241.62     2369.23     15.95 o 
  -7   2   2      109.38       91.97      1.40 o 
  -6   2   2      194.60      178.52      1.75 o 
  -5   2   2      403.35      408.03      3.38 o 
  -4   2   2        1.20        2.79      0.32 o 
  -3   2   2      971.81      999.31      7.76 o 
  -2   2   2     4516.35     4503.05     39.20 o 
  -1   2   2     3983.97     3994.23     46.72 o 
   0   2   2     1834.78     1762.20     24.39 o 
   1   2   2        3.48        1.94      0.44 o 
   2   2   2     1113.08     1098.62      8.15 o 
   3   2   2      526.30      493.55      4.12 o 
   4   2   2        4.89        5.19      0.38 o 
   5   2   2      276.11      294.10      2.77 o 
   6   2   2       87.37      109.06      2.06 o 
   7   2   2        7.47        4.58      0.63 o 
   8   2   2      316.16      313.40      3.72 o 
   9   2   2        0.15        0.31      0.50 o 
  10   2   2      319.59      302.86      4.72 o 
  11   2   2      309.76      328.00      5.53 o 
  12   2   2     1234.08     1224.46     13.93 o 
  13   2   2        5.00        1.94      1.37 o 
  14   2   2        9.54       12.56      2.00 o 
  15   2   2      163.65      155.73      6.56 o 
  16   2   2        5.41        4.72      2.23 o 
  17   2   2      196.85      184.86      9.18 o 
  18   2   2      193.21      257.32     10.44 o 
 -18   3   2        0.16       -2.17      2.17 o 
 -17   3   2        1.72        7.51      2.42 o 
 -16   3   2      402.51      399.25      9.11 o 
 -15   3   2      121.88      134.13      5.84 o 
 -14   3   2      384.40      379.64      7.61 o 
 -13   3   2       81.53       89.65      5.65 o 
 -12   3   2      134.09      132.58      4.31 o 
 -11   3   2      289.67      225.52      4.49 o 
 -10   3   2       39.87       41.79      2.03 o 
  -9   3   2      630.34      629.36      6.56 o 
  -8   3   2       14.23       13.34      0.73 o 
  -7   3   2      106.01       98.58      1.51 o 
  -6   3   2      483.42      482.69      4.66 o 
  -5   3   2      253.61      269.72      3.85 o 
  -4   3   2      494.92      530.66      6.08 o 
  -3   3   2       68.62       83.70      2.14 o 
  -2   3   2      311.48      313.90      4.20 o 
  -1   3   2     2307.79     2456.65     38.21 o 
   0   3   2     1001.50     1069.15     17.95 o 
   1   3   2      470.07      452.12      9.00 o 
   2   3   2      751.59      780.17      8.46 o 
   3   3   2       58.14       55.68      1.08 o 
   4   3   2       41.86       33.60      1.15 o 
   5   3   2        7.46        2.04      0.43 o 
   6   3   2       82.42      111.99      1.94 o 
   7   3   2        4.07        5.83      0.74 o 
   8   3   2        5.46        5.11      1.19 o 
   9   3   2      262.05      252.72      4.12 o 
  10   3   2       50.24       47.50      2.37 o 
  11   3   2       19.48       17.78      1.95 o 
  12   3   2       29.93       28.42      2.41 o 
  13   3   2      265.73      244.55      8.15 o 
  14   3   2       11.07        7.74      1.93 o 
  15   3   2      268.95      277.92      7.06 o 
  16   3   2       10.10       14.23      2.53 o 
  17   3   2        2.48        2.04      2.12 o 
 -17   4   2       30.65       28.29      2.99 o 
 -16   4   2       10.65        8.50      2.08 o 
 -15   4   2       40.58       35.69      3.98 o 
 -14   4   2       24.92       20.91      2.50 o 
 -13   4   2      229.86      207.14      7.75 o 
 -12   4   2       12.72        6.27      1.40 o 
 -11   4   2       25.53       29.83      1.52 o 
 -10   4   2       13.41        9.82      1.28 o 
  -9   4   2      118.74      110.80      2.25 o 
  -8   4   2       67.83       57.84      2.77 o 
  -7   4   2      151.22      144.22      3.86 o 
  -6   4   2      642.63      614.99      7.57 o 
  -5   4   2      148.51      145.84      2.68 o 
  -4   4   2      286.40      283.23      3.90 o 
  -3   4   2      406.12      460.84      5.35 o 
  -2   4   2      649.37      703.11      8.60 o 
  -1   4   2        0.33        0.46      0.98 o 
   0   4   2       21.91       19.31      1.51 o 
   1   4   2     1110.66     1121.23     17.22 o 
   2   4   2      119.22      151.95      3.65 o 
   3   4   2      106.46      102.81      2.01 o 
   4   4   2      246.17      259.57      3.65 o 
   5   4   2       95.13       83.22      2.67 o 
   6   4   2      551.43      556.97      6.08 o 
   7   4   2      659.26      630.46      7.16 o 
   8   4   2      420.06      385.31      7.46 o 
   9   4   2        6.02       13.13      1.96 o 
  10   4   2       18.48       13.37      1.91 o 
  11   4   2      328.93      345.25      7.59 o 
  12   4   2        0.11       -0.16      1.43 o 
  13   4   2      252.03      264.32      6.50 o 
  14   4   2       40.79       45.79      3.02 o 
  15   4   2       50.06       51.29      5.05 o 
  16   4   2       69.51       80.42      4.79 o 
 -16   5   2      177.72      211.86     11.00 o 
 -15   5   2      219.53      232.86      9.29 o 
 -14   5   2        3.77        3.37      1.67 o 
 -13   5   2       61.19       65.15      4.86 o 
 -12   5   2        9.08        8.64      1.86 o 
 -11   5   2      362.97      315.87      8.60 o 
 -10   5   2       22.84       20.98      2.58 o 
  -9   5   2       51.21       51.93      3.54 o 
  -8   5   2        0.99       -0.12      1.36 o 
  -7   5   2      618.69      577.28     10.96 o 
  -6   5   2       15.91       16.71      1.59 o 
  -5   5   2      319.48      315.15      5.17 o 
  -4   5   2     1373.40     1314.71     17.15 o 
  -3   5   2       20.93       21.55      1.12 o 
  -2   5   2       10.44       15.38      1.14 o 
  -1   5   2      183.13      195.74      9.61 o 
   0   5   2      111.44      100.42      3.38 o 
   1   5   2      840.55      887.56     14.61 o 
   2   5   2      872.79      819.45     12.66 o 
   3   5   2       21.29       19.82      1.18 o 
   4   5   2      447.07      420.06      6.54 o 
   5   5   2      190.13      191.57      4.83 o 
   6   5   2      345.88      340.66      7.09 o 
   7   5   2       41.56       44.91      3.36 o 
   8   5   2      104.88       98.17      4.49 o 
   9   5   2      188.92      186.01     13.14 o 
  10   5   2       30.80       39.71      2.37 o 
  11   5   2        3.07        1.64      1.42 o 
  12   5   2      139.48      149.47      5.67 o 
  13   5   2        0.23        2.10      2.01 o 
  14   5   2      106.58      111.37      6.23 o 
 -14   6   2        2.52        0.64      2.58 o 
 -13   6   2        5.83        8.45      2.94 o 
 -12   6   2      228.72      246.73      9.40 o 
 -11   6   2        0.81        1.59      1.86 o 
 -10   6   2        9.16        9.29      2.15 o 
  -9   6   2      540.61      515.36     11.09 o 
  -8   6   2       59.85       66.98      4.78 o 
  -7   6   2       88.68       84.62      3.93 o 
  -6   6   2       27.40       30.68      2.40 o 
  -5   6   2       31.69       34.34      2.62 o 
  -4   6   2      594.93      566.62     14.64 o 
  -3   6   2       17.91       16.17      1.63 o 
  -2   6   2        0.36        0.51      0.77 o 
  -1   6   2        0.20        0.19      1.62 o 
   0   6   2        0.32        1.46      2.68 o 
   1   6   2      120.86      100.21      6.48 o 
   2   6   2        4.75        2.18      0.85 o 
   3   6   2      189.94      164.08      3.28 o 
   4   6   2       66.53       70.37      3.43 o 
   5   6   2       93.92       98.33      3.76 o 
   6   6   2      326.36      331.02      7.95 o 
   7   6   2       53.57       56.57      7.25 o 
   8   6   2      216.05      214.79      8.77 o 
   9   6   2      217.12      231.25      9.49 o 
  10   6   2      991.00     1026.15     19.64 o 
  11   6   2       90.46       86.61      9.39 o 
  12   6   2       23.21       16.82      4.54 o 
 -11   7   2       32.09       34.33      4.77 o 
 -10   7   2       69.26       65.88      5.31 o 
  -9   7   2        6.55        7.49      2.45 o 
  -8   7   2        0.40        0.06      1.47 o 
  -7   7   2       27.40       21.94      2.37 o 
  -6   7   2       63.15       53.91      3.14 o 
  -5   7   2        5.60        4.90      1.50 o 
  -4   7   2      184.72      191.97      5.61 o 
  -3   7   2       93.48       98.95      5.36 o 
  -2   7   2      288.61      262.12      6.55 o 
  -1   7   2        5.89        3.48      1.42 o 
   0   7   2       81.81      108.20      8.77 o 
   1   7   2       47.31       57.02      6.82 o 
   2   7   2       83.99       98.94      9.26 o 
   3   7   2       51.26       53.41      3.90 o 
   4   7   2        2.16        1.87      1.28 o 
   5   7   2        0.44        3.57      1.52 o 
   6   7   2       18.66       24.24      2.58 o 
   7   7   2      153.33      164.89      5.99 o 
   8   7   2       20.27       23.80      3.54 o 
   9   7   2       58.94       66.54      5.52 o 
  10   7   2        5.35        6.01      3.07 o 
  -6   8   2        6.50        9.31      4.14 o 
  -5   8   2        9.24        9.46      2.57 o 
  -4   8   2        0.38        0.73      2.07 o 
  -3   8   2       14.18       17.24      2.91 o 
  -2   8   2       29.19       30.08      5.60 o 
  -1   8   2       16.90       14.13      4.39 o 
   0   8   2        7.74        8.29      3.90 o 
   1   8   2       41.39       38.50      6.34 o 
   2   8   2       25.49       26.32      5.85 o 
   3   8   2        3.57        3.57      1.74 o 
   4   8   2       60.56       70.54      7.07 o 
   5   8   2        1.35        2.96      2.13 o 
 -19   0   3        0.01        4.41      3.28 o 
 -17   0   3        0.79        8.30      2.44 o 
 -15   0   3     1245.19     1348.46     23.50 o 
 -13   0   3     1261.27     1230.27     15.08 o 
 -11   0   3      378.69      392.83      6.13 o 
  -9   0   3      391.96      526.24      6.62 o 
  -7   0   3     3566.49     3593.43     32.92 o 
  -5   0   3     1722.05     1777.50     15.10 o 
  -3   0   3     5025.44     4910.47     37.56 o 
  -1   0   3     1311.26     1282.01      9.38 o 
   1   0   3      539.10      474.20      4.15 o 
   3   0   3     5843.67     5543.81     45.25 o 
   5   0   3     1637.23     1857.76     18.35 o 
   7   0   3      165.80      165.69      3.41 o 
   9   0   3      761.41      910.49     11.10 o 
  11   0   3      387.70      395.92      7.66 o 
  13   0   3      540.11      574.26     11.12 o 
  15   0   3       64.81       77.53      5.21 o 
  17   0   3      128.72      165.95     12.92 o 
 -20   1   3        2.74        7.64      3.16 o 
 -19   1   3       28.17       39.60      5.73 o 
 -18   1   3      256.97      275.22     10.90 o 
 -17   1   3      212.97      239.76      8.31 o 
 -16   1   3      114.57      113.07      4.58 o 
 -15   1   3       30.85       30.74      2.04 o 
 -14   1   3      741.43      717.07      8.39 o 
 -13   1   3      171.01      166.20      3.78 o 
 -12   1   3       66.10       62.94      1.93 o 
 -11   1   3       41.80       43.67      1.51 o 
 -10   1   3      311.40      312.07      3.59 o 
  -9   1   3     1254.00     1325.43      9.89 o 
  -8   1   3      126.91      123.75      1.68 o 
  -7   1   3      911.97      916.19      6.52 o 
  -6   1   3     4461.94     4658.34     24.97 o 
  -5   1   3     1594.19     1650.25     10.24 o 
  -4   1   3       27.47       24.45      0.64 o 
  -3   1   3      263.95      270.69      2.15 o 
  -2   1   3     3269.01     3190.06     18.07 o 
  -1   1   3     4988.98     4890.50     25.31 o 
   0   1   3     3620.92     3484.80     18.85 o 
   1   1   3     7296.55     7288.94     39.15 o 
   2   1   3     1718.99     1627.90      9.60 o 
   3   1   3     5815.48     5691.93     34.26 o 
   4   1   3      407.81      377.45      3.74 o 
   5   1   3      304.21      319.53      2.95 o 
   6   1   3      128.06      147.41      1.96 o 
   7   1   3      473.50      515.83      4.83 o 
   8   1   3     1818.08     1815.12     13.71 o 
   9   1   3      115.81      116.80      2.48 o 
  10   1   3       11.31       12.68      1.13 o 
  11   1   3        1.48        2.63      0.89 o 
  12   1   3       49.58       59.11      2.58 o 
  13   1   3        0.36        2.69      1.28 o 
  14   1   3        2.29        0.16      1.31 o 
  15   1   3      120.02      120.37      6.49 o 
  16   1   3      251.66      269.81      9.00 o 
  17   1   3       83.74       84.34      5.90 o 
  18   1   3      136.86      147.97      8.05 o 
 -19   2   3       57.96       65.26     11.38 o 
 -18   2   3        0.56       -2.12      2.12 o 
 -17   2   3        3.48        1.17      1.92 o 
 -16   2   3       27.82       25.99      3.76 o 
 -15   2   3        5.03        5.45      1.58 o 
 -14   2   3       25.66       29.83      2.37 o 
 -13   2   3      160.93      146.55      4.48 o 
 -12   2   3      285.27      265.13      7.58 o 
 -11   2   3      120.29      116.56      2.76 o 
 -10   2   3      242.21      248.25      3.68 o 
  -9   2   3       30.42       26.14      1.04 o 
  -8   2   3        4.38        1.43      0.35 o 
  -7   2   3       19.53       30.16      0.84 o 
  -6   2   3      630.19      693.73      5.03 o 
  -5   2   3     1624.00     1687.15     11.39 o 
  -4   2   3      841.11      871.41      5.92 o 
  -3   2   3      377.44      383.19      3.38 o 
  -2   2   3     2615.18     2648.05     19.57 o 
  -1   2   3      974.83      997.35      8.94 o 
   0   2   3        3.43        3.13      0.38 o 
   1   2   3     4862.00     4846.02     33.18 o 
   2   2   3      158.52      165.29      2.21 o 
   3   2   3     1537.64     1594.19     11.53 o 
   4   2   3      606.63      640.91      5.86 o 
   5   2   3       14.70       15.28      0.67 o 
   6   2   3       23.06       22.97      1.27 o 
   7   2   3      104.15      105.63      1.86 o 
   8   2   3       11.58        8.54      0.67 o 
   9   2   3      182.44      198.66      3.97 o 
  10   2   3      328.52      321.09      4.70 o 
  11   2   3       78.17       72.08      2.96 o 
  12   2   3      200.38      185.81      4.80 o 
  13   2   3        0.80        1.87      1.48 o 
  14   2   3       58.56       48.50      3.77 o 
  15   2   3      128.35      137.10      7.75 o 
  16   2   3       49.73       45.42      4.43 o 
  17   2   3      100.93       85.00      7.60 o 
 -19   3   3       26.36       21.27      4.39 o 
 -18   3   3        6.09       10.08      2.79 o 
 -17   3   3       41.15       49.42      3.78 o 
 -16   3   3        2.02        3.94      1.84 o 
 -15   3   3       57.18       53.92      3.55 o 
 -14   3   3       80.29       69.31      3.53 o 
 -13   3   3      262.77      220.59      5.27 o 
 -12   3   3       65.99       73.91      3.09 o 
 -11   3   3       18.91       13.44      1.43 o 
 -10   3   3       73.32       78.75      2.78 o 
  -9   3   3     1666.77     1741.48     14.99 o 
  -8   3   3        2.86        5.72      0.51 o 
  -7   3   3       84.03       89.09      1.51 o 
  -6   3   3       69.99       82.19      1.54 o 
  -5   3   3        6.06        4.27      0.59 o 
  -4   3   3      110.27      108.88      2.05 o 
  -3   3   3       19.38       60.64      2.21 o 
  -2   3   3      207.13      210.57      4.16 o 
  -1   3   3     4459.35     4630.08     55.29 o 
   1   3   3      236.27      240.36      4.27 o 
   2   3   3      252.53      251.47      2.86 o 
   3   3   3      776.40      849.97      7.43 o 
   4   3   3        7.99       12.49      0.67 o 
   5   3   3      155.66      150.18      2.85 o 
   6   3   3      192.26      202.16      3.04 o 
   7   3   3      628.51      629.90      6.97 o 
   8   3   3      289.72      258.57      4.24 o 
   9   3   3      320.14      305.89      5.02 o 
  10   3   3       11.59        7.59      1.30 o 
  11   3   3        4.38        3.55      1.45 o 
  12   3   3       67.93       70.03      3.33 o 
  13   3   3      236.02      237.97      5.18 o 
  14   3   3       96.56       94.10      4.16 o 
  15   3   3        0.65        2.89      1.76 o 
  16   3   3      157.98      151.96      6.02 o 
  17   3   3      194.75      222.64      7.25 o 
 -17   4   3        3.34        6.57      2.08 o 
 -16   4   3        5.59        4.81      1.92 o 
 -15   4   3        4.13        2.19      1.56 o 
 -14   4   3        8.21       14.31      2.00 o 
 -13   4   3      101.84       76.38      3.29 o 
 -12   4   3      224.21      207.34      4.57 o 
 -11   4   3       40.94       46.12      1.92 o 
 -10   4   3      269.14      264.97      4.60 o 
  -9   4   3       63.17       60.81      2.46 o 
  -8   4   3      378.07      350.77      6.83 o 
  -7   4   3      550.83      547.68      8.95 o 
  -6   4   3       33.97       38.83      1.65 o 
  -5   4   3      272.32      250.82      3.75 o 
  -4   4   3      165.93      152.63      2.89 o 
  -3   4   3      118.79      115.13      1.94 o 
  -2   4   3        0.23        2.25      0.95 o 
  -1   4   3        9.54       13.34      1.55 o 
   0   4   3       59.78       64.12      2.23 o 
   1   4   3     1080.49     1100.81     15.40 o 
   2   4   3       29.61       38.29      1.75 o 
   3   4   3       65.28       57.29      2.18 o 
   4   4   3      179.77      187.85      3.39 o 
   5   4   3      102.75      103.08      1.99 o 
   6   4   3      323.25      300.90      4.10 o 
   7   4   3      678.83      673.53      9.67 o 
   8   4   3      144.99      141.88      4.36 o 
   9   4   3       32.63       38.71      2.70 o 
  10   4   3       37.14       33.80      2.91 o 
  11   4   3      205.91      199.08      5.90 o 
  12   4   3        3.10        1.17      1.66 o 
  13   4   3       35.79       34.36      2.35 o 
  14   4   3       18.44       22.06      2.20 o 
  15   4   3       25.86       25.75      2.65 o 
  16   4   3       10.50       13.31      3.92 o 
 -16   5   3       75.66       91.05      6.30 o 
 -15   5   3        3.25        6.46      2.06 o 
 -14   5   3        1.87       -0.44      1.37 o 
 -13   5   3       21.20       18.20      2.42 o 
 -12   5   3       19.03       13.78      2.04 o 
 -11   5   3      133.74      136.53      5.85 o 
 -10   5   3      204.12      202.89     10.03 o 
  -9   5   3       95.38       83.06      4.36 o 
  -8   5   3      160.02      155.17      5.28 o 
  -7   5   3        0.10        0.89      1.21 o 
  -6   5   3      630.46      621.56     12.29 o 
  -5   5   3       93.06       70.83      2.68 o 
  -4   5   3       12.20       14.10      1.01 o 
  -3   5   3      319.82      288.88      4.15 o 
  -2   5   3      532.91      548.51      9.68 o 
  -1   5   3      257.66      226.84      5.35 o 
   0   5   3       66.06       59.73      3.54 o 
   1   5   3      324.51      318.94      5.83 o 
   2   5   3        1.69        3.09      0.81 o 
   3   5   3       77.89       94.20      2.72 o 
   4   5   3        0.34       -0.80      0.80 o 
   5   5   3      323.21      313.15      6.75 o 
   6   5   3      235.12      227.85      5.75 o 
   7   5   3      323.73      285.54      6.94 o 
   8   5   3      112.20      115.20      5.15 o 
   9   5   3      285.29      290.93      7.12 o 
  10   5   3        0.14        0.75      1.31 o 
  11   5   3       89.39       99.03      4.20 o 
  12   5   3      100.10      110.20      5.12 o 
  13   5   3       11.69        9.93      2.70 o 
  14   5   3       89.27       96.98      6.19 o 
 -14   6   3        9.10       12.95      4.32 o 
 -13   6   3       11.02       11.80      3.19 o 
 -12   6   3       59.86       56.56      4.39 o 
 -11   6   3        6.06        9.69      2.21 o 
 -10   6   3       13.32        8.59      2.02 o 
  -9   6   3       82.42       79.83      4.36 o 
  -8   6   3        3.16        3.97      1.54 o 
  -7   6   3      396.34      400.19     11.89 o 
  -6   6   3      301.24      294.93      7.48 o 
  -5   6   3      227.36      212.68      5.90 o 
  -4   6   3      169.32      162.42      6.86 o 
  -3   6   3      104.87      109.68      2.96 o 
  -2   6   3        1.76        0.97      0.86 o 
  -1   6   3       35.51       28.22      3.51 o 
   0   6   3       85.71       81.89      5.74 o 
   1   6   3        4.52        3.75      1.86 o 
   2   6   3      112.55      122.95      5.65 o 
   3   6   3       11.90       16.57      1.31 o 
   4   6   3       55.23       53.48      3.86 o 
   5   6   3      164.99      175.09      4.92 o 
   6   6   3       26.89       33.84      2.66 o 
   7   6   3      163.36      169.83      5.98 o 
   8   6   3       31.00       30.63      3.30 o 
   9   6   3        2.09        1.97      2.53 o 
  10   6   3        0.34       -2.07      2.17 o 
  11   6   3        7.87       10.31      3.35 o 
  12   6   3        4.22        3.40      3.07 o 
 -11   7   3        0.89        1.53      2.54 o 
 -10   7   3        1.67        3.46      2.27 o 
  -9   7   3       38.98       44.08      4.19 o 
  -8   7   3       28.93       36.13      3.03 o 
  -7   7   3       39.35       34.71      2.83 o 
  -6   7   3        2.49        4.47      1.48 o 
  -5   7   3       33.76       32.77      2.71 o 
  -4   7   3      118.47      112.19      4.31 o 
  -3   7   3       29.39       27.68      2.43 o 
  -2   7   3        0.01       -0.30      1.29 o 
  -1   7   3        3.03        3.90      2.07 o 
   0   7   3        8.93        4.90      2.69 o 
   1   7   3       76.12       79.09      9.26 o 
   2   7   3       64.66       65.80      8.29 o 
   3   7   3        2.92        3.90      1.30 o 
   4   7   3      165.84      188.05      5.61 o 
   5   7   3       79.85       80.96      8.37 o 
   6   7   3       21.00       16.26      3.75 o 
   7   7   3       52.78       56.92      4.84 o 
   8   7   3      105.18      100.16      6.59 o 
   9   7   3       26.93       39.35      7.50 o 
  -6   8   3       21.69       26.54      3.31 o 
  -5   8   3       19.76       17.50      2.68 o 
  -4   8   3       47.92       46.18      3.95 o 
  -3   8   3       39.50       50.17      3.86 o 
  -2   8   3      225.09      202.26     11.70 o 
  -1   8   3       26.68       18.52      4.87 o 
   0   8   3       10.33       11.70      4.87 o 
   1   8   3       16.19       10.72      4.87 o 
   2   8   3       85.15       82.86      9.75 o 
   3   8   3       40.97       46.79      7.80 o 
   4   8   3       32.21       34.71      3.44 o 
 -20   0   4       33.25       28.83      6.31 o 
 -18   0   4      217.44      224.22     11.68 o 
 -16   0   4      520.87      539.00     12.49 o 
 -14   0   4     1037.74     1030.28     14.41 o 
 -12   0   4       19.21       35.86      2.11 o 
 -10   0   4       53.78       53.24      2.06 o 
  -8   0   4      488.74      516.91      6.65 o 
  -6   0   4     1182.94     1308.41     11.44 o 
  -4   0   4     2444.44     2358.06     21.32 o 
  -2   0   4     1478.39     1385.44     10.26 o 
   0   0   4     2234.82     2078.37     15.91 o 
   2   0   4    13027.89    12849.60    107.82 o 
   4   0   4     1081.15     1103.80     10.99 o 
   6   0   4      426.52      455.19      7.08 o 
   8   0   4      235.38      225.19      4.39 o 
  10   0   4      723.10      750.23     10.62 o 
  12   0   4       20.54       26.56      2.38 o 
  14   0   4       25.86       14.83      2.74 o 
  16   0   4        3.69       -0.73      3.45 o 
 -20   1   4       13.22       12.14      3.40 o 
 -19   1   4       20.57       17.15      3.50 o 
 -18   1   4       19.05       23.64      3.79 o 
 -17   1   4      373.55      371.87     10.04 o 
 -16   1   4      915.88      902.13     12.84 o 
 -15   1   4      131.47      149.90      4.25 o 
 -14   1   4     1729.01     1757.30     16.44 o 
 -13   1   4        9.35        9.65      1.14 o 
 -12   1   4       33.86       30.91      1.56 o 
 -11   1   4      114.22      106.08      2.23 o 
 -10   1   4       54.27       51.55      1.59 o 
  -9   1   4       27.66       26.14      0.92 o 
  -8   1   4      244.15      303.13      2.94 o 
  -7   1   4     1127.19     1190.68      7.74 o 
  -6   1   4      456.30      490.67      3.70 o 
  -5   1   4      679.55      673.32      4.59 o 
  -4   1   4     4796.26     4819.68     27.23 o 
  -3   1   4     3602.57     3466.34     19.60 o 
  -2   1   4    20727.61    19526.49    179.20 o 
  -1   1   4     2941.34     2903.87     14.97 o 
   0   1   4      264.20      272.18      1.88 o 
   1   1   4     3848.44     3746.73     20.59 o 
   2   1   4      454.47      507.45      4.00 o 
   3   1   4     2057.41     2270.03     15.41 o 
   4   1   4      174.68      164.94      1.97 o 
   5   1   4     1583.63     1707.75     11.52 o 
   6   1   4       74.47       60.37      1.50 o 
   7   1   4        4.00        1.95      0.55 o 
   8   1   4       15.20        1.87      0.69 o 
   9   1   4      727.34      748.63      7.36 o 
  10   1   4      510.79      550.79      6.14 o 
  11   1   4        5.33        1.30      0.99 o 
  12   1   4     1230.44     1169.43     13.65 o 
  13   1   4       42.15       39.78      2.43 o 
  14   1   4      115.15      121.68      4.61 o 
  15   1   4       32.73       29.97      5.43 o 
  16   1   4       84.43       69.08      5.35 o 
  17   1   4      138.33      120.84      7.14 o 
 -19   2   4       40.02       44.19      8.46 o 
 -18   2   4        0.33       -1.88      2.51 o 
 -17   2   4      488.91      479.51     10.29 o 
 -16   2   4      427.95      428.96      8.53 o 
 -15   2   4      233.45      225.24      5.42 o 
 -14   2   4      222.03      232.23      6.06 o 
 -13   2   4      300.07      268.87      5.68 o 
 -12   2   4      185.75      162.90      3.53 o 
 -11   2   4        7.06        3.55      0.80 o 
 -10   2   4       89.97       87.58      2.57 o 
  -9   2   4      132.26      129.39      2.02 o 
  -8   2   4     1424.91     1479.08     10.08 o 
  -7   2   4       20.88       20.55      0.72 o 
  -6   2   4      160.15      192.44      1.85 o 
  -5   2   4      185.98      183.93      1.72 o 
  -4   2   4     1703.31     1631.07     10.69 o 
  -3   2   4     2544.07     2561.42     19.21 o 
  -2   2   4       49.17       48.14      0.93 o 
  -1   2   4     2020.73     2066.12     14.53 o 
   0   2   4     2225.30     2311.45     15.33 o 
   1   2   4      211.01      230.75      2.26 o 
   2   2   4     2310.67     2420.53     17.58 o 
   3   2   4      601.51      606.90      4.64 o 
   4   2   4      637.18      662.44      5.18 o 
   5   2   4      101.65      106.34      1.97 o 
   6   2   4       19.72       16.04      0.69 o 
   7   2   4       87.14       79.72      1.55 o 
   8   2   4      232.84      215.59      3.33 o 
   9   2   4      243.82      215.37      4.13 o 
  10   2   4       91.12       91.62      3.22 o 
  11   2   4      123.57      129.59      4.01 o 
  12   2   4      175.87      170.99      5.14 o 
  13   2   4       21.32       24.67      2.47 o 
  14   2   4      170.33      180.39      6.87 o 
  15   2   4        8.28        4.89      2.22 o 
  16   2   4       66.23       69.17      5.14 o 
  17   2   4      289.19      280.86     10.62 o 
 -19   3   4       22.27       20.59      4.40 o 
 -18   3   4        3.83       -0.49      2.11 o 
 -17   3   4       34.63       38.75      3.38 o 
 -16   3   4      150.29      127.55      5.51 o 
 -15   3   4       71.43       67.14      3.89 o 
 -14   3   4       13.10        9.45      1.83 o 
 -13   3   4       17.24       17.33      1.72 o 
 -12   3   4        3.27        1.71      1.00 o 
 -11   3   4        0.19       -0.74      0.74 o 
 -10   3   4       64.24       59.93      2.24 o 
  -9   3   4      181.72      170.82      2.46 o 
  -8   3   4       29.18       29.55      1.07 o 
  -7   3   4       20.89       25.99      0.77 o 
  -6   3   4        2.24        2.02      0.49 o 
  -5   3   4     1670.51     1700.24     14.25 o 
  -4   3   4      231.15      236.25      2.80 o 
  -3   3   4      123.50      103.48      1.60 o 
  -2   3   4      112.67      102.09      1.65 o 
  -1   3   4       36.40       34.79      1.53 o 
   0   3   4       12.64       10.54      0.78 o 
   1   3   4     2675.95     2915.84     21.91 o 
   2   3   4       61.28       53.07      1.08 o 
   3   3   4      126.77      110.57      1.71 o 
   4   3   4       15.34       15.90      0.88 o 
   5   3   4      319.89      321.86      3.85 o 
   6   3   4      256.53      245.15      3.79 o 
   7   3   4       62.51       53.32      1.69 o 
   8   3   4       25.37       24.17      1.52 o 
   9   3   4      370.00      371.13      7.46 o 
  10   3   4       95.20       74.54      3.53 o 
  11   3   4        0.53        0.13      1.29 o 
  12   3   4      125.73      113.40      3.86 o 
  13   3   4       44.25       46.28      3.00 o 
  14   3   4      103.02       86.27      4.04 o 
  15   3   4        1.47       -0.29      1.71 o 
  16   3   4       25.52       26.01      2.97 o 
 -18   4   4       61.42       71.06      4.73 o 
 -17   4   4      151.17      128.67      5.57 o 
 -16   4   4        2.75        3.35      1.77 o 
 -15   4   4       53.56       54.23      3.44 o 
 -14   4   4        0.42       -1.06      1.06 o 
 -13   4   4      323.25      309.89      6.05 o 
 -12   4   4        3.63        6.95      1.33 o 
 -11   4   4        2.67        0.17      0.90 o 
 -10   4   4        1.40        1.49      0.64 o 
  -9   4   4       30.70       32.02      2.07 o 
  -8   4   4      163.72      161.08      4.40 o 
  -7   4   4      189.55      177.72      5.04 o 
  -6   4   4      104.37      105.35      2.39 o 
  -5   4   4       42.66       41.98      1.52 o 
  -4   4   4      167.68      143.52      3.08 o 
  -3   4   4      211.67      215.30      2.83 o 
  -2   4   4        2.59        6.83      1.11 o 
  -1   4   4     1333.65     1389.60     17.17 o 
   0   4   4      253.61      278.07      5.02 o 
   1   4   4     1210.06     1222.44     14.15 o 
   2   4   4       61.78       56.20      1.60 o 
   3   4   4     1042.18     1141.88     11.41 o 
   4   4   4      164.07      170.17      2.51 o 
   5   4   4      362.75      391.73      4.98 o 
   6   4   4      212.58      202.75      4.70 o 
   7   4   4       27.54       23.76      1.97 o 
   8   4   4      604.87      612.97     10.39 o 
   9   4   4       70.42       64.21      3.56 o 
  10   4   4      250.84      233.85      6.65 o 
  11   4   4        0.29       -0.08      1.48 o 
  12   4   4       24.43       23.39      2.72 o 
  13   4   4      103.50      116.53      3.86 o 
  14   4   4       26.99       27.68      2.46 o 
  15   4   4      131.61      134.34      5.41 o 
 -16   5   4       63.87       76.33      4.67 o 
 -15   5   4        0.08       -0.39      1.44 o 
 -14   5   4      130.04      140.09      6.90 o 
 -13   5   4      131.17      124.84      5.15 o 
 -12   5   4       18.30       19.01      2.74 o 
 -11   5   4       22.15       25.37      2.84 o 
 -10   5   4        0.31        0.88      1.48 o 
  -9   5   4        6.28        4.41      1.51 o 
  -8   5   4       20.08       19.49      2.19 o 
  -7   5   4      582.74      552.97     11.62 o 
  -6   5   4       87.15       95.46      3.81 o 
  -5   5   4        1.31       -0.32      0.86 o 
  -4   5   4        4.87        7.74      0.95 o 
  -3   5   4      354.34      354.24      4.95 o 
  -2   5   4      192.09      171.88      4.22 o 
  -1   5   4       40.25       35.45      2.14 o 
   0   5   4      145.01      148.01      5.31 o 
   1   5   4     1009.50     1045.82     19.97 o 
   2   5   4      122.54      115.01      2.65 o 
   3   5   4      227.03      217.70      4.29 o 
   4   5   4      536.21      482.30      8.46 o 
   5   5   4        1.38        0.54      1.29 o 
   6   5   4      810.51      797.71     13.44 o 
   7   5   4       16.23       14.61      2.20 o 
   8   5   4      225.79      212.74      4.94 o 
   9   5   4       56.21       53.57      3.00 o 
  10   5   4      713.60      718.92     12.42 o 
  11   5   4       64.77       72.60      3.95 o 
  12   5   4       29.08       34.07      3.33 o 
  13   5   4      214.91      246.10      9.98 o 
  14   5   4      122.23      154.36      7.44 o 
 -14   6   4       20.67       21.32      3.81 o 
 -13   6   4      103.33      125.91      7.71 o 
 -12   6   4      182.51      201.75      7.25 o 
 -11   6   4       42.09       40.34      3.48 o 
 -10   6   4       85.12       90.47      4.99 o 
  -9   6   4        7.04        6.65      1.83 o 
  -8   6   4        1.96        1.93      1.39 o 
  -7   6   4      387.00      368.81      9.00 o 
  -6   6   4      141.61      139.61      4.87 o 
  -5   6   4      142.60      132.90      4.59 o 
  -4   6   4       10.47        8.12      1.58 o 
  -3   6   4       24.71       32.80      1.77 o 
  -2   6   4      250.32      263.88      7.65 o 
  -1   6   4      139.67      115.82      6.58 o 
   0   6   4        1.95        0.04      1.87 o 
   1   6   4        4.62        3.56      2.22 o 
   2   6   4        6.36        4.47      1.02 o 
   3   6   4        8.32       13.45      1.93 o 
   4   6   4        2.62        2.16      1.27 o 
   5   6   4       18.62       19.37      3.03 o 
   6   6   4        5.38        5.95      1.77 o 
   7   6   4       67.28       73.90      4.21 o 
   8   6   4      339.95      323.10      9.17 o 
   9   6   4       10.16        6.15      2.59 o 
  10   6   4      192.77      190.32     10.74 o 
  11   6   4      136.26      155.51      9.34 o 
  12   6   4      502.60      491.67     25.83 o 
 -11   7   4        9.60       16.16      3.23 o 
 -10   7   4        2.65        3.47      2.18 o 
  -9   7   4        5.68        7.00      2.40 o 
  -8   7   4        8.99        7.25      1.79 o 
  -7   7   4      110.34      114.79      4.50 o 
  -6   7   4       52.47       54.72      3.44 o 
  -5   7   4        5.82        7.43      1.77 o 
  -4   7   4        4.37        3.09      1.41 o 
  -3   7   4        0.44        1.33      1.35 o 
  -2   7   4      108.27      111.61      5.86 o 
  -1   7   4       34.66       34.60      3.48 o 
   0   7   4        4.26        3.87      2.69 o 
   1   7   4       53.17       58.82      5.96 o 
   2   7   4        0.78       -0.73      2.41 o 
   3   7   4       50.51       55.38      3.60 o 
   4   7   4        0.25        0.59      1.75 o 
   5   7   4       93.20       94.79      5.02 o 
   6   7   4       37.84       38.07      3.65 o 
   7   7   4      143.07      175.12      9.20 o 
   8   7   4        4.40        2.79      2.88 o 
   9   7   4       46.56       59.66      5.66 o 
  -6   8   4       33.44       30.95      3.41 o 
  -5   8   4       11.14       15.36      3.17 o 
  -4   8   4       54.45       64.80      4.32 o 
  -3   8   4       45.36       41.92      6.34 o 
  -2   8   4       18.87       19.98      5.36 o 
  -1   8   4       79.83       93.09      9.75 o 
   0   8   4       18.77       26.81      5.85 o 
   1   8   4       62.69       68.72      9.26 o 
   2   8   4       29.74       31.19      6.82 o 
   3   8   4        0.34        6.82      4.87 o 
 -19   0   5      102.67      124.18      9.00 o 
 -17   0   5       79.23       91.43     11.40 o 
 -15   0   5     2379.22     2328.67     36.16 o 
 -13   0   5     2054.94     2103.17     23.00 o 
 -11   0   5      375.94      427.92      6.01 o 
  -9   0   5     4774.46     4965.52     43.01 o 
  -7   0   5     4406.19     4471.70     38.33 o 
  -5   0   5     1153.91     1152.74     11.13 o 
  -3   0   5     2563.75     2503.94     21.60 o 
  -1   0   5     3580.45     3462.01     27.05 o 
   1   0   5      539.39      559.57      5.71 o 
   3   0   5       58.90       31.41      1.32 o 
   5   0   5      289.02      381.48      5.61 o 
   7   0   5      115.25      124.23      3.82 o 
   9   0   5      596.55      636.26      9.39 o 
  11   0   5      171.45      183.32      5.77 o 
  13   0   5      147.96      153.30      6.69 o 
  15   0   5      109.45       96.76     14.38 o 
  17   0   5      210.93      245.62     16.02 o 
 -20   1   5       11.35       12.49      3.73 o 
 -19   1   5       29.72       29.86      3.95 o 
 -18   1   5       50.68       54.51      5.82 o 
 -17   1   5      314.25      326.56      9.00 o 
 -16   1   5      129.01      133.27      4.64 o 
 -15   1   5      549.36      508.38      7.17 o 
 -14   1   5       49.63       51.34      2.21 o 
 -13   1   5      750.65      717.48      9.15 o 
 -12   1   5      111.78      104.82      2.40 o 
 -11   1   5      110.61      104.44      2.19 o 
 -10   1   5     1192.43     1215.00      9.58 o 
  -9   1   5       26.47       48.03      1.20 o 
  -8   1   5      110.58      107.75      1.48 o 
  -7   1   5     1236.89     1303.39      8.56 o 
  -6   1   5     1940.04     1904.53     12.14 o 
  -5   1   5     3073.38     3066.37     18.96 o 
  -4   1   5      443.80      448.75      3.18 o 
  -3   1   5     1522.89     1535.50      8.71 o 
  -2   1   5      248.51      245.59      1.83 o 
  -1   1   5     4361.20     4410.43     23.10 o 
   0   1   5     1825.19     1768.44     10.62 o 
   1   1   5     1284.41     1379.75      8.41 o 
   2   1   5     9042.84     9246.94     56.73 o 
   3   1   5     1498.36     1450.81      9.57 o 
   4   1   5      102.00      103.09      1.59 o 
   5   1   5     2398.04     2490.60     16.58 o 
   6   1   5      300.15      284.23      3.23 o 
   7   1   5       92.10       90.32      1.97 o 
   8   1   5      269.41      262.55      3.85 o 
   9   1   5      483.48      423.45      5.37 o 
  10   1   5       37.73       42.03      1.85 o 
  11   1   5      271.09      217.66      4.44 o 
  12   1   5      276.10      286.44      5.45 o 
  13   1   5       57.87       68.99      3.11 o 
  14   1   5        1.14        0.29      1.72 o 
  15   1   5      418.79      452.37     11.68 o 
  16   1   5       64.34       74.79      5.69 o 
  17   1   5        3.86       -1.41      2.44 o 
 -20   2   5        3.75        2.07      3.22 o 
 -19   2   5       23.53       18.53      4.10 o 
 -18   2   5       47.03       40.51      5.15 o 
 -17   2   5       56.16       58.06      4.46 o 
 -16   2   5      120.22      111.48      4.72 o 
 -15   2   5        1.51       -0.08      1.25 o 
 -14   2   5      113.59      106.59      3.99 o 
 -13   2   5       21.23       22.35      1.75 o 
 -12   2   5      122.36      128.22      3.40 o 
 -11   2   5      145.80      136.23      2.94 o 
 -10   2   5       12.33       15.28      0.93 o 
  -9   2   5     1526.98     1581.02     11.14 o 
  -8   2   5      430.14      419.54      3.49 o 
  -7   2   5      254.43      259.85      2.52 o 
  -6   2   5      480.80      484.05      3.64 o 
  -5   2   5     1398.21     1438.94      9.68 o 
  -4   2   5       46.93       45.78      0.97 o 
  -3   2   5      608.72      592.27      4.98 o 
  -2   2   5      340.26      322.58      2.81 o 
  -1   2   5      366.47      383.62      3.24 o 
   0   2   5     4693.70     4915.82     33.04 o 
   1   2   5      475.50      456.75      4.51 o 
   2   2   5      275.69      296.88      2.59 o 
   3   2   5      936.54      997.42      9.26 o 
   4   2   5        2.13        3.18      0.53 o 
   5   2   5      232.13      218.12      3.13 o 
   6   2   5       11.90       14.30      0.80 o 
   7   2   5      268.55      268.73      3.26 o 
   8   2   5      230.51      244.77      3.29 o 
   9   2   5      979.19      988.50      9.95 o 
  10   2   5      122.75      114.19      3.50 o 
  11   2   5        1.25       -0.07      1.22 o 
  12   2   5      101.08       85.81      3.92 o 
  13   2   5       42.13       33.52      3.22 o 
  14   2   5       79.92       82.07      4.91 o 
  15   2   5       40.21       37.40      3.71 o 
  16   2   5       82.24       80.35      6.30 o 
 -19   3   5      123.03      135.80      8.98 o 
 -18   3   5       18.57       20.91      3.67 o 
 -17   3   5       38.11       42.10      3.57 o 
 -16   3   5       21.76       17.62      2.40 o 
 -15   3   5        0.40       -0.69      1.41 o 
 -14   3   5       73.10       53.82      2.97 o 
 -13   3   5      223.10      197.12      4.75 o 
 -12   3   5       34.36       29.61      1.88 o 
 -11   3   5      134.25      125.08      3.13 o 
 -10   3   5       69.31       56.91      1.82 o 
  -9   3   5        4.83        5.27      0.64 o 
  -8   3   5       63.51       62.52      1.52 o 
  -7   3   5      357.18      385.06      3.47 o 
  -6   3   5      583.88      627.73      5.77 o 
  -5   3   5      414.53      378.92      3.94 o 
  -4   3   5      261.28      235.79      2.77 o 
  -3   3   5      140.57      151.22      1.70 o 
  -2   3   5       65.97       79.52      1.20 o 
  -1   3   5      634.16      696.02      5.93 o 
   0   3   5       25.65       21.34      0.78 o 
   1   3   5     1067.78     1076.32      8.32 o 
   2   3   5        3.85        2.91      0.46 o 
   3   3   5      227.52      222.78      2.88 o 
   4   3   5      557.39      536.11      5.41 o 
   5   3   5      500.34      491.50      5.89 o 
   6   3   5      329.17      334.00      5.68 o 
   7   3   5     1044.74     1011.73     11.94 o 
   8   3   5      810.10      734.46      9.15 o 
   9   3   5      487.59      475.67      8.53 o 
  10   3   5        9.16        3.94      1.41 o 
  11   3   5        6.06        6.38      1.53 o 
  12   3   5        3.77        5.64      1.62 o 
  13   3   5       33.16       34.96      2.97 o 
  14   3   5        4.86        3.91      2.00 o 
  15   3   5       39.38       30.45      3.35 o 
  16   3   5       11.27        9.10      2.58 o 
 -18   4   5       17.01       28.90      3.38 o 
 -17   4   5       21.07       29.04      3.03 o 
 -16   4   5      157.40      132.41      5.99 o 
 -15   4   5       14.98       14.43      2.12 o 
 -14   4   5       12.65       11.12      1.65 o 
 -13   4   5       46.81       55.44      3.47 o 
 -12   4   5      530.63      485.38      7.65 o 
 -11   4   5      275.92      250.45      4.68 o 
 -10   4   5      130.07      134.77      3.60 o 
  -9   4   5      222.04      227.68      4.27 o 
  -8   4   5      188.03      175.91      5.61 o 
  -7   4   5        0.03       -0.72      0.72 o 
  -6   4   5      497.59      520.11      6.43 o 
  -5   4   5       11.36        6.61      0.76 o 
  -4   4   5      203.41      227.72      3.68 o 
  -3   4   5      134.34      124.81      2.00 o 
  -2   4   5      504.56      475.42      5.35 o 
  -1   4   5      303.75      308.32      5.41 o 
   0   4   5      242.48      247.03      3.90 o 
   1   4   5       15.84       13.54      0.84 o 
   2   4   5        1.94        0.98      0.43 o 
   3   4   5      285.30      290.49      3.62 o 
   4   4   5      186.03      172.87      2.86 o 
   5   4   5      111.42      102.97      2.88 o 
   6   4   5      689.34      706.53     10.20 o 
   7   4   5       29.80       21.05      2.16 o 
   8   4   5       17.39       19.67      2.20 o 
   9   4   5      169.87      168.33      5.35 o 
  10   4   5       71.83       67.42      3.96 o 
  11   4   5       57.27       49.80      3.61 o 
  12   4   5       58.17       57.54      3.97 o 
  13   4   5      134.47      142.24      6.35 o 
  14   4   5       19.88       28.95      2.45 o 
  15   4   5       38.91       37.76      3.16 o 
 -16   5   5       73.89       73.42      4.06 o 
 -15   5   5       25.79       16.26      3.04 o 
 -14   5   5        6.08        2.68      2.17 o 
 -13   5   5        3.39        1.04      1.48 o 
 -12   5   5       20.47       14.66      3.87 o 
 -11   5   5       17.50       11.35      2.14 o 
 -10   5   5      173.91      183.50      5.87 o 
  -9   5   5     1000.60      964.63     16.73 o 
  -8   5   5      240.02      213.05      6.47 o 
  -7   5   5        5.26        6.01      1.69 o 
  -6   5   5      222.17      253.99      7.68 o 
  -5   5   5      523.74      538.98      8.32 o 
  -4   5   5       68.98       69.79      2.00 o 
  -3   5   5        0.00       -0.52      0.52 o 
  -2   5   5       40.63       36.17      2.11 o 
  -1   5   5      393.23      413.58      9.85 o 
   0   5   5       26.05       23.94      2.61 o 
   1   5   5       45.30       38.47      1.92 o 
   2   5   5       65.37       62.19      1.96 o 
   3   5   5      950.68      938.87     11.76 o 
   4   5   5      119.48      111.20      4.07 o 
   5   5   5      448.90      447.59      8.97 o 
   6   5   5       79.11       75.99      4.02 o 
   7   5   5      441.55      441.23      7.78 o 
   8   5   5      105.04      102.58      3.96 o 
   9   5   5       28.21       25.80      2.46 o 
  10   5   5       32.39       37.43      2.99 o 
  11   5   5       75.38       75.73      4.40 o 
  12   5   5       26.40       29.94      4.36 o 
  13   5   5       98.49      125.12      6.95 o 
 -14   6   5       60.73       68.88      5.92 o 
 -13   6   5       19.31       18.38      6.01 o 
 -12   6   5        2.42        3.08      2.04 o 
 -11   6   5       42.73       49.74      3.76 o 
 -10   6   5       49.95       50.66      3.61 o 
  -9   6   5      133.50      140.30      6.05 o 
  -8   6   5      292.76      288.27      7.97 o 
  -7   6   5      315.90      286.98      7.59 o 
  -6   6   5      532.14      518.02     21.81 o 
  -5   6   5     1475.33     1442.46     24.83 o 
  -4   6   5      774.81      762.49     14.40 o 
  -3   6   5      273.00      264.30      4.50 o 
  -2   6   5       10.72       18.40      2.68 o 
  -1   6   5       74.58       55.58      7.80 o 
   0   6   5      356.65      334.41     11.86 o 
   1   6   5       24.30       21.17      3.74 o 
   2   6   5      326.77      309.03      5.80 o 
   3   6   5        2.25        1.54      1.17 o 
   4   6   5       19.93       17.71      3.98 o 
   5   6   5      139.76      141.38      6.34 o 
   6   6   5       23.97       27.48      2.79 o 
   7   6   5        1.67        0.72      1.71 o 
   8   6   5       28.17       26.93      3.08 o 
   9   6   5      277.32      289.33     14.55 o 
  10   6   5       23.97       21.61      4.05 o 
  11   6   5        2.43        1.04      2.79 o 
 -11   7   5       48.35       49.04      4.68 o 
 -10   7   5       15.51       14.70      2.90 o 
  -9   7   5       21.35       16.84      2.90 o 
  -8   7   5        5.17        3.09      1.78 o 
  -7   7   5       56.76       56.09      3.75 o 
  -6   7   5       17.34       21.06      2.43 o 
  -5   7   5      178.32      187.73      5.66 o 
  -4   7   5       17.89       20.38      3.31 o 
  -3   7   5       51.42       60.80      3.07 o 
  -2   7   5       24.58       24.44      3.46 o 
  -1   7   5      100.78       99.24      5.87 o 
   0   7   5        5.02        3.66      2.76 o 
   1   7   5       32.36       36.39      5.14 o 
   2   7   5       31.80       43.00      3.43 o 
   3   7   5        9.66       10.42      1.89 o 
   4   7   5        1.46        3.29      1.93 o 
   5   7   5        1.70        3.11      1.98 o 
   6   7   5      318.59      365.73     13.35 o 
   7   7   5      238.13      257.41     19.25 o 
   8   7   5       59.41       55.43      6.31 o 
  -6   8   5        0.51        1.95      2.44 o 
  -5   8   5       70.31       72.98      4.50 o 
  -4   8   5       57.59       68.23      4.20 o 
  -3   8   5       21.81       29.24      5.85 o 
  -2   8   5       19.24       22.42      5.85 o 
  -1   8   5        7.53       18.52      5.85 o 
   0   8   5       49.87       46.30      7.80 o 
   1   8   5       24.89       29.24      6.82 o 
   2   8   5       25.55       32.65      7.31 o 
 -20   0   6        3.65        2.91      5.86 o 
 -18   0   6      241.29      263.09      8.39 o 
 -16   0   6      468.58      472.17     11.28 o 
 -14   0   6      586.36      611.27      9.02 o 
 -12   0   6      908.80      863.96     10.92 o 
 -10   0   6        9.72       18.18      1.30 o 
  -8   0   6      329.24      346.37      4.57 o 
  -6   0   6      429.99      461.26      5.26 o 
  -4   0   6        3.80        2.15      0.38 o 
  -2   0   6     1971.92     2053.05     17.33 o 
   0   0   6      147.15      211.01      2.82 o 
   2   0   6     6429.58     6744.35     57.82 o 
   4   0   6      375.22      425.84      5.61 o 
   6   0   6      920.31     1452.59     30.29 o 
   8   0   6      195.90      174.85      4.19 o 
  10   0   6      768.60      760.87     12.00 o 
  12   0   6      243.32      231.69     11.44 o 
  14   0   6        3.26        5.45      3.74 o 
  16   0   6       23.71       21.90      5.83 o 
 -20   1   6       14.62       11.77      4.23 o 
 -19   1   6        4.79        4.30      2.66 o 
 -18   1   6       15.97        8.36      2.71 o 
 -17   1   6       17.53       18.79      3.09 o 
 -16   1   6        1.59        1.68      1.50 o 
 -15   1   6      156.26      155.02      3.99 o 
 -14   1   6     1740.08     1751.84     16.99 o 
 -13   1   6      299.52      288.89      4.57 o 
 -12   1   6       17.81       18.00      1.08 o 
 -11   1   6       44.93       50.62      1.57 o 
 -10   1   6      394.04      381.33      3.89 o 
  -9   1   6       12.77       14.67      0.70 o 
  -8   1   6       64.43       83.76      1.31 o 
  -7   1   6       93.69       99.84      1.29 o 
  -6   1   6      935.90      924.42      6.59 o 
  -5   1   6      938.19      923.85      6.18 o 
  -4   1   6     3603.16     3528.91     21.30 o 
  -3   1   6     1852.45     1871.06     11.95 o 
  -2   1   6     8738.46     8772.64     52.17 o 
  -1   1   6      153.47      136.79      1.42 o 
   0   1   6      689.85      680.53      4.91 o 
   1   1   6     2302.17     2357.21     14.24 o 
   2   1   6       93.03       87.18      1.39 o 
   3   1   6      508.21      478.64      4.14 o 
   4   1   6     1036.74     1187.95      8.58 o 
   5   1   6      820.84      883.41      7.33 o 
   6   1   6        1.90        2.63      0.60 o 
   7   1   6       11.93        6.55      0.86 o 
   8   1   6      432.03      389.55      4.80 o 
   9   1   6      397.41      376.53      4.89 o 
  10   1   6      196.32      177.74      4.38 o 
  11   1   6       11.16       15.60      1.69 o 
  12   1   6        2.20        3.31      1.34 o 
  13   1   6        0.08       -1.25      1.25 o 
  14   1   6       34.40       13.99      3.16 o 
  15   1   6       36.15       27.71      3.71 o 
  16   1   6        0.03        1.63      2.50 o 
 -20   2   6      276.77      313.96     30.65 o 
 -19   2   6       61.74       51.46      6.00 o 
 -18   2   6      112.05      105.59      7.69 o 
 -17   2   6        8.22        5.66      2.39 o 
 -16   2   6       63.99       65.12      3.91 o 
 -15   2   6      952.86      891.53     14.29 o 
 -14   2   6      174.66      172.05      4.02 o 
 -13   2   6      459.66      427.14      6.88 o 
 -12   2   6       46.23       42.48      2.05 o 
 -11   2   6      364.64      356.22      4.89 o 
 -10   2   6       37.83       31.15      1.32 o 
  -9   2   6      114.82      132.97      1.91 o 
  -8   2   6     1330.56     1333.99      9.11 o 
  -7   2   6       13.86       15.33      0.62 o 
  -6   2   6     5012.44     5300.20     31.77 o 
  -5   2   6     2984.25     3036.27     19.49 o 
  -4   2   6      314.46      342.43      2.87 o 
  -3   2   6     2796.48     2818.00     20.04 o 
  -2   2   6     1424.35     1405.16     10.14 o 
  -1   2   6       25.85       28.09      0.90 o 
   0   2   6        1.69        6.31      0.54 o 
   1   2   6      912.25      976.98      7.12 o 
   2   2   6       19.43       19.09      0.73 o 
   3   2   6      399.13      372.84      3.79 o 
   4   2   6      486.90      484.57      4.25 o 
   5   2   6       24.22       19.62      1.00 o 
   6   2   6     1432.57     1441.12     10.84 o 
   7   2   6        6.34        4.24      0.69 o 
   8   2   6       26.73       33.21      1.68 o 
   9   2   6      367.11      349.25      5.07 o 
  10   2   6      128.13      125.60      3.81 o 
  11   2   6     1271.55     1224.09     14.16 o 
  12   2   6        4.86        6.37      1.64 o 
  13   2   6       18.06       24.26      3.08 o 
  14   2   6       45.35       38.85      3.39 o 
  15   2   6      175.39      187.01      7.64 o 
  16   2   6       17.28       16.60      3.26 o 
 -19   3   6       41.92       38.92      5.23 o 
 -18   3   6      150.86      147.44      6.29 o 
 -17   3   6      263.36      261.07      7.20 o 
 -16   3   6      205.92      183.49      6.03 o 
 -15   3   6        1.39        0.02      1.30 o 
 -14   3   6      131.61      106.96      3.98 o 
 -13   3   6        3.94        3.57      1.23 o 
 -12   3   6      305.40      293.88      5.65 o 
 -11   3   6      233.30      197.94      4.26 o 
 -10   3   6      336.79      346.97      5.40 o 
  -8   3   6     1873.34     1944.94     15.31 o 
  -7   3   6      340.52      311.55      3.28 o 
  -6   3   6       87.10      105.99      1.94 o 
  -5   3   6      111.73      148.64      2.13 o 
  -4   3   6       79.76       89.22      1.54 o 
  -3   3   6     2781.45     2753.30     19.39 o 
  -2   3   6     1944.03     2043.76     14.80 o 
  -1   3   6      757.79      763.85      6.18 o 
   0   3   6       54.34      162.32      3.21 o 
   1   3   6      209.29      251.10      2.94 o 
   2   3   6        3.12        7.10      0.63 o 
   3   3   6       90.20      141.51      2.30 o 
   4   3   6       80.86       75.65      2.00 o 
   5   3   6       23.83       23.16      1.41 o 
   6   3   6      285.65      281.40      3.87 o 
   7   3   6        3.55        2.77      1.03 o 
   8   3   6      213.24      208.91      4.70 o 
   9   3   6      306.64      301.80      6.38 o 
  10   3   6       33.46       35.96      2.43 o 
  11   3   6       81.13       78.43      3.60 o 
  12   3   6       15.37       23.17      2.52 o 
  13   3   6       20.78       19.00      2.64 o 
  14   3   6       57.72       69.14      4.51 o 
  15   3   6        3.92        3.53      2.24 o 
 -18   4   6        0.12        1.57      1.87 o 
 -17   4   6      152.39      196.80      6.39 o 
 -16   4   6        9.00       11.85      2.38 o 
 -15   4   6      189.57      188.42      5.56 o 
 -14   4   6       68.58       77.83      3.41 o 
 -13   4   6      132.38      138.79      4.03 o 
 -12   4   6        7.74        8.68      1.29 o 
 -11   4   6        0.09        1.51      0.80 o 
 -10   4   6      723.79      697.76      9.16 o 
  -9   4   6      190.98      181.12      4.09 o 
  -8   4   6       46.60       38.69      2.45 o 
  -7   4   6      165.66      171.86      4.61 o 
  -6   4   6      570.97      582.38      8.28 o 
  -5   4   6       59.72       60.76      1.90 o 
  -4   4   6       43.55       32.44      1.25 o 
  -3   4   6      637.00      626.69      6.79 o 
  -2   4   6      179.36      181.03      2.56 o 
  -1   4   6      883.99      897.34      8.81 o 
   0   4   6        1.19        0.65      0.48 o 
   1   4   6      173.25      185.69      2.31 o 
   2   4   6      854.74      872.17      8.48 o 
   3   4   6      329.47      325.82      4.48 o 
   4   4   6        1.14        1.25      0.90 o 
   5   4   6      313.34      304.89      5.79 o 
   6   4   6       76.09       66.75      3.36 o 
   7   4   6     2309.09     2194.67     27.83 o 
   8   4   6      116.89      107.60      5.50 o 
   9   4   6       49.64       47.85      3.35 o 
  10   4   6      273.86      254.99      6.92 o 
  11   4   6       46.04       53.98      4.03 o 
  12   4   6        0.86       -1.03      1.74 o 
  13   4   6       97.97      101.87      5.54 o 
  14   4   6       37.98       44.31      4.82 o 
 -16   5   6       30.94       27.67      4.20 o 
 -15   5   6        0.49        0.39      1.98 o 
 -14   5   6       21.85       21.58      3.09 o 
 -13   5   6        2.26        0.98      1.71 o 
 -12   5   6      122.90      120.51      9.29 o 
 -11   5   6       16.86       14.49      2.39 o 
 -10   5   6       29.08       21.98      2.46 o 
  -9   5   6       95.25      103.87      4.74 o 
  -8   5   6       36.95       34.66      3.43 o 
  -7   5   6      541.49      525.96     17.67 o 
  -6   5   6        7.03        4.87      1.41 o 
  -5   5   6     1020.51      988.58     12.74 o 
  -4   5   6      463.24      459.50      6.30 o 
  -3   5   6       23.46       16.65      1.20 o 
  -2   5   6        1.59        0.29      0.57 o 
  -1   5   6      293.28      306.33      5.94 o 
   0   5   6       23.58       22.21      1.21 o 
   1   5   6      219.20      207.86      3.40 o 
   2   5   6       29.08       26.58      1.63 o 
   3   5   6      187.92      174.95      4.84 o 
   4   5   6        5.10        4.26      2.01 o 
   5   5   6      113.36      121.14      5.25 o 
   6   5   6       35.53       31.34      2.08 o 
   7   5   6       86.22       91.46      3.68 o 
   8   5   6      350.35      384.05      7.94 o 
   9   5   6      115.00      113.38      4.63 o 
  10   5   6       13.75       13.88      2.98 o 
  11   5   6       44.80       40.92      3.37 o 
  12   5   6      211.31      236.00      7.84 o 
  13   5   6        0.82       -4.01      4.62 o 
 -14   6   6        6.07        8.37      2.85 o 
 -13   6   6      353.86      344.84     14.64 o 
 -12   6   6       55.88       62.92      4.40 o 
 -11   6   6        2.11        4.93      1.84 o 
 -10   6   6       81.68       90.51      5.35 o 
  -9   6   6       16.00       20.94      2.53 o 
  -8   6   6       50.96       47.36      3.58 o 
  -7   6   6        1.17        1.40      1.48 o 
  -6   6   6       37.45       58.05      3.44 o 
  -5   6   6       50.63       48.87      3.30 o 
  -4   6   6      276.86      261.85      7.49 o 
  -3   6   6       26.17       34.94      2.01 o 
  -2   6   6       73.40       77.55      2.40 o 
  -1   6   6      637.87      635.77     18.38 o 
   0   6   6        4.98       11.91      3.41 o 
   1   6   6       80.78       63.87      2.46 o 
   2   6   6        0.34        0.12      1.31 o 
   3   6   6        5.97        5.11      1.58 o 
   4   6   6       73.55       78.43      4.41 o 
   5   6   6      105.92      134.90      6.54 o 
   6   6   6       41.29       48.10      3.55 o 
   7   6   6        3.76        2.42      1.90 o 
   8   6   6       50.74       62.18      5.24 o 
   9   6   6       29.77       37.02      4.19 o 
  10   6   6        7.24       13.42      3.70 o 
 -11   7   6       52.24       51.05      4.80 o 
 -10   7   6        1.88        1.02      1.98 o 
  -9   7   6       79.24       89.44      6.61 o 
  -8   7   6       11.21       12.52      2.33 o 
  -7   7   6        0.56        1.43      1.58 o 
  -6   7   6        7.38        5.82      1.71 o 
  -5   7   6        1.61        3.54      1.64 o 
  -4   7   6      244.13      247.50      6.56 o 
  -3   7   6        0.09       -1.13      1.13 o 
  -2   7   6      118.12      122.05      6.36 o 
  -1   7   6       38.25       44.26      4.46 o 
   0   7   6       26.23       19.17      6.09 o 
   1   7   6       20.92       21.04      4.44 o 
   2   7   6       79.37       80.84      4.62 o 
   3   7   6       28.50       34.01      3.38 o 
   4   7   6        2.25        4.18      1.94 o 
   5   7   6       46.94       51.63      4.32 o 
   6   7   6        9.45       10.88      3.61 o 
   7   7   6       14.89       14.12      4.32 o 
  -5   8   6       58.05       66.42      4.57 o 
  -4   8   6        2.73        0.04      1.95 o 
  -3   8   6       24.43       22.91      5.85 o 
  -2   8   6        1.72        4.87      4.39 o 
  -1   8   6      180.29      211.53     14.13 o 
   0   8   6       10.56       14.62      5.85 o 
   1   8   6       14.90        7.31      5.36 o 
 -19   0   7      121.38      141.43      9.26 o 
 -17   0   7        7.59        9.54      2.95 o 
 -15   0   7        0.01       -1.15      1.82 o 
 -13   0   7     7157.17     7107.75     68.82 o 
 -11   0   7     1583.88     1639.43     17.63 o 
  -9   0   7     4910.75     5185.23     47.03 o 
  -7   0   7      811.52      815.71      9.12 o 
  -5   0   7     5369.65     5373.51     43.56 o 
  -3   0   7       73.90       80.31      1.72 o 
  -1   0   7     2498.38     2585.59     22.98 o 
   1   0   7     4338.29     4390.53     40.36 o 
   3   0   7      699.87      708.03      7.99 o 
   5   0   7       34.66       37.45      2.45 o 
   9   0   7     1388.56     1397.09     18.61 o 
  11   0   7       44.69       53.85      3.62 o 
  13   0   7        5.30        8.46      2.54 o 
  15   0   7      236.99      234.31     15.15 o 
 -20   1   7      143.42      175.51     10.77 o 
 -19   1   7       59.24       69.22      6.93 o 
 -18   1   7       12.22       14.19      3.01 o 
 -17   1   7       32.28       33.09      3.35 o 
 -16   1   7        8.98        5.87      1.53 o 
 -15   1   7        4.27        4.07      1.24 o 
 -14   1   7       21.96       23.68      1.62 o 
 -13   1   7      194.17      184.22      3.42 o 
 -12   1   7        0.13        0.20      0.63 o 
 -11   1   7      983.47      948.89      8.26 o 
 -10   1   7        8.85        6.20      0.58 o 
  -9   1   7      256.94      257.95      2.74 o 
  -8   1   7       30.17       29.36      0.86 o 
  -7   1   7     3712.90     3846.62     23.37 o 
  -6   1   7       71.58       74.43      1.18 o 
  -5   1   7      836.16      791.02      5.50 o 
  -4   1   7       22.98       22.42      0.63 o 
  -3   1   7     2479.88     2502.40     15.52 o 
  -2   1   7        5.69        3.99      0.33 o 
  -1   1   7     4415.17     4424.35     26.28 o 
   0   1   7     2523.76     2726.75     18.05 o 
   1   1   7      119.91      140.03      1.70 o 
   2   1   7      745.75      729.31      5.52 o 
   3   1   7      157.08      136.71      1.96 o 
   4   1   7      111.79      115.62      2.01 o 
   5   1   7      796.45      810.64      6.81 o 
   6   1   7        8.81        6.87      0.80 o 
   7   1   7      645.55      636.24      6.39 o 
   8   1   7       11.46        7.50      1.06 o 
   9   1   7      112.04      124.69      3.08 o 
  10   1   7        4.95        5.32      1.31 o 
  11   1   7      392.55      393.59      6.65 o 
  12   1   7       55.17       57.42      2.86 o 
  13   1   7      244.80      214.68      6.36 o 
  14   1   7        7.50        9.26      2.63 o 
  15   1   7        0.02       -0.98      2.34 o 
  16   1   7       36.53       32.30      4.11 o 
 -20   2   7       77.00       74.46      9.97 o 
 -19   2   7       12.28       14.03      3.75 o 
 -18   2   7      126.44      127.48     17.07 o 
 -17   2   7        1.38       -0.26      1.67 o 
 -16   2   7        1.98        3.38      1.55 o 
 -15   2   7       39.50       34.65      2.61 o 
 -14   2   7      111.85      110.84      3.61 o 
 -13   2   7       78.65       65.11      2.78 o 
 -12   2   7       72.51       64.71      2.43 o 
 -11   2   7      442.72      441.50      5.31 o 
 -10   2   7      308.66      307.40      3.71 o 
  -9   2   7       44.93       46.17      1.21 o 
  -8   2   7      343.68      419.83      3.78 o 
  -7   2   7      777.88      841.64      6.00 o 
  -6   2   7     3220.28     3344.67     20.38 o 
  -5   2   7       17.17       14.18      0.61 o 
  -4   2   7     2914.56     3083.27     18.41 o 
  -3   2   7      445.57      517.84      3.55 o 
  -2   2   7        2.27        3.14      0.33 o 
  -1   2   7      783.84      788.43      5.72 o 
   0   2   7      504.76      561.50      4.27 o 
   1   2   7      856.49      873.83      5.70 o 
   2   2   7     1614.32     1731.68     10.69 o 
   3   2   7     1272.06     1282.13      8.98 o 
   4   2   7      496.79      495.57      4.26 o 
   5   2   7        2.68        3.97      0.57 o 
   6   2   7      607.44      541.65      5.89 o 
   7   2   7        9.08       12.30      1.15 o 
   8   2   7      305.17      247.26      5.50 o 
   9   2   7      239.29      218.34      4.68 o 
  10   2   7        2.44        0.03      1.24 o 
  11   2   7       15.19        9.97      2.53 o 
  12   2   7       28.14       24.52      3.19 o 
  13   2   7      105.29       91.29      5.59 o 
  14   2   7        2.36        1.37      1.82 o 
  15   2   7       87.30       85.67      5.58 o 
 -19   3   7       11.49       13.32      3.82 o 
 -18   3   7      150.83      169.91      7.75 o 
 -17   3   7      243.52      245.53      6.89 o 
 -16   3   7       33.11       36.48      3.10 o 
 -15   3   7      212.49      192.96      5.06 o 
 -14   3   7        2.43        3.95      1.40 o 
 -13   3   7       91.94       76.60      3.23 o 
 -12   3   7       97.56       86.37      3.23 o 
 -11   3   7       10.96       13.11      1.47 o 
 -10   3   7        9.56       10.52      1.05 o 
  -9   3   7       11.76        9.82      0.91 o 
  -8   3   7       89.89       82.73      1.65 o 
  -7   3   7       30.97       20.11      1.28 o 
  -6   3   7      653.93      643.90      6.79 o 
  -5   3   7      351.23      308.67      3.56 o 
  -4   3   7      581.71      603.72      5.77 o 
  -3   3   7        5.49        3.28      0.39 o 
  -2   3   7       89.60       77.73      1.39 o 
  -1   3   7      619.01      604.62      6.45 o 
   0   3   7      179.31      203.86      2.53 o 
   1   3   7       40.30       41.89      1.21 o 
   2   3   7      138.17      149.34      2.34 o 
   3   3   7      679.79      664.72      6.90 o 
   4   3   7       47.97       50.53      1.86 o 
   5   3   7      207.12      185.83      3.99 o 
   6   3   7       38.94       43.21      1.66 o 
   7   3   7       30.39       29.76      1.69 o 
   8   3   7      838.78      887.88     11.61 o 
   9   3   7      808.92      806.56     11.13 o 
  10   3   7       59.28       50.55      2.89 o 
  11   3   7      555.81      575.71     10.03 o 
  12   3   7        0.00       -1.58      1.60 o 
  13   3   7        7.86        6.34      2.14 o 
  14   3   7       30.67       32.90      3.42 o 
  15   3   7       11.37       10.32      3.66 o 
 -18   4   7       10.82       12.33      2.36 o 
 -17   4   7        1.11       -1.49      1.61 o 
 -16   4   7      155.33      149.64      5.57 o 
 -15   4   7       15.32       17.18      2.14 o 
 -14   4   7       11.68       11.48      1.92 o 
 -13   4   7       67.83       53.24      2.62 o 
 -12   4   7      146.09      135.01      3.54 o 
 -11   4   7      190.82      191.13      3.78 o 
 -10   4   7      152.95      133.93      5.84 o 
  -9   4   7        0.21       -0.19      1.03 o 
  -8   4   7     2463.05     2388.07     27.03 o 
  -7   4   7      395.98      413.42      6.71 o 
  -6   4   7      630.75      659.83      8.36 o 
  -5   4   7       34.62       33.52      1.74 o 
  -4   4   7      390.71      373.50      5.40 o 
  -3   4   7       63.80       68.41      1.58 o 
  -2   4   7      328.53      335.44      3.88 o 
  -1   4   7        1.55        1.89      0.45 o 
   0   4   7      426.88      409.45      4.18 o 
   1   4   7      108.15      109.51      2.14 o 
   2   4   7        4.40        5.79      0.91 o 
   3   4   7      128.20      119.62      3.59 o 
   4   4   7     1729.41     1714.79     20.33 o 
   5   4   7        0.17        0.31      1.25 o 
   6   4   7      309.60      293.60      6.64 o 
   7   4   7        4.56        3.21      1.54 o 
   8   4   7      920.14      925.20     14.78 o 
   9   4   7       76.24       62.15      3.89 o 
  10   4   7       25.15       29.00      3.02 o 
  11   4   7      122.09      109.42      4.73 o 
  12   4   7       23.36       37.42      3.50 o 
  13   4   7       27.70       16.41      3.41 o 
  14   4   7      222.44      216.89     21.44 o 
 -16   5   7        0.26        4.36      2.79 o 
 -15   5   7        0.27       -0.83      2.74 o 
 -14   5   7       14.08       15.04      2.72 o 
 -13   5   7        0.05        0.93      1.58 o 
 -12   5   7       69.03       72.24      4.48 o 
 -11   5   7        8.55        8.67      2.05 o 
 -10   5   7      125.61      134.19      5.53 o 
  -9   5   7      365.14      346.49     12.17 o 
  -8   5   7       66.60       59.31      3.75 o 
  -7   5   7      848.89      825.19     18.05 o 
  -6   5   7        0.02        1.70      1.18 o 
  -5   5   7      219.89      212.82      5.40 o 
  -4   5   7       12.77        8.61      1.42 o 
  -3   5   7      191.38      173.29      3.10 o 
  -2   5   7       10.43       10.27      1.26 o 
  -1   5   7      581.53      529.97      6.87 o 
   0   5   7       82.27       63.80      2.02 o 
   1   5   7       72.60       66.85      2.24 o 
   2   5   7       43.27       36.16      2.76 o 
   3   5   7      186.28      186.12      5.29 o 
   4   5   7       62.21       66.98      3.76 o 
   5   5   7      342.97      354.37      7.59 o 
   6   5   7      945.35      945.70     14.09 o 
   7   5   7       57.89       45.13      3.06 o 
   8   5   7       73.97       83.47      4.11 o 
   9   5   7       61.63       61.45      3.75 o 
  10   5   7        9.67       14.78      2.39 o 
  11   5   7       15.24       17.49      2.84 o 
  12   5   7       19.01       29.53      4.03 o 
 -14   6   7       51.32       60.21      5.31 o 
 -13   6   7        9.14       11.68      3.03 o 
 -12   6   7       47.25       49.89      3.87 o 
 -11   6   7       46.75       37.74      3.27 o 
 -10   6   7        6.84        6.65      2.05 o 
  -9   6   7      216.75      217.94      6.91 o 
  -8   6   7      164.34      152.47      5.50 o 
  -7   6   7       41.92       39.93      3.22 o 
  -6   6   7      102.04      108.18      4.47 o 
  -5   6   7       95.50      106.23      4.08 o 
  -4   6   7      142.52      142.65      4.71 o 
  -3   6   7      766.51      740.94     15.69 o 
  -2   6   7       33.12       38.23      2.07 o 
  -1   6   7        0.06       -1.25      1.39 o 
   0   6   7       56.06       47.64      2.36 o 
   1   6   7        0.58        0.58      1.36 o 
   2   6   7       66.97       63.21      3.66 o 
   3   6   7      116.64      130.22      5.25 o 
   4   6   7        0.25       -1.38      1.61 o 
   5   6   7       47.48       51.70      4.07 o 
   6   6   7        4.43        3.68      1.89 o 
   7   6   7        7.92        5.89      2.34 o 
   8   6   7       13.05       10.88      2.91 o 
   9   6   7        6.49        6.83      2.72 o 
  10   6   7       92.43       98.15      7.73 o 
 -11   7   7        4.83        1.96      2.65 o 
 -10   7   7       33.37       29.04      4.43 o 
  -9   7   7       29.86       33.63      4.22 o 
  -8   7   7        1.36       -0.49      1.87 o 
  -7   7   7        5.12       20.76      2.50 o 
  -6   7   7       96.90       94.51      4.47 o 
  -5   7   7       70.07       61.81      3.64 o 
  -4   7   7        0.43       -0.12      1.19 o 
  -3   7   7       34.93       31.59      2.51 o 
  -2   7   7        5.75        2.32      3.01 o 
  -1   7   7        0.00        0.51      2.05 o 
   0   7   7       20.56       22.11      3.54 o 
   1   7   7       45.82       44.40      2.95 o 
   2   7   7        5.93        5.13      1.84 o 
   3   7   7       15.89       16.09      3.24 o 
   4   7   7       25.54       34.91      3.32 o 
   5   7   7        6.00       10.82      3.81 o 
   6   7   7        6.48        8.01      5.85 o 
   7   7   7        0.08        9.30      3.97 o 
  -4   8   7       20.64       21.16      2.62 o 
  -3   8   7       73.05       96.50     11.21 o 
  -2   8   7       22.89       28.97      6.58 o 
  -1   8   7       40.56       39.47      5.96 o 
   0   8   7        0.96       -0.97      4.39 o 
 -20   0   8        8.49        2.67      3.22 o 
 -18   0   8       98.23      122.72      8.10 o 
 -16   0   8      804.75      803.39     21.62 o 
 -14   0   8       19.25       12.65      1.90 o 
 -12   0   8      149.13      151.60      3.74 o 
 -10   0   8      894.86      837.72     10.07 o 
  -8   0   8       35.37       25.54      1.42 o 
  -6   0   8     3853.78     4146.80     34.10 o 
  -4   0   8      189.00      181.77      3.79 o 
  -2   0   8      367.18      339.85      4.02 o 
   0   0   8     1395.69     1485.95     13.56 o 
   2   0   8      194.99      185.31      3.33 o 
   4   0   8       30.58       44.27      1.98 o 
   6   0   8       44.16       40.47      2.13 o 
  10   0   8      192.49      223.02      5.98 o 
  12   0   8      417.33      437.56     17.55 o 
  14   0   8       83.60       75.55     15.35 o 
 -20   1   8        1.72        0.42      3.27 o 
 -19   1   8       95.61       95.43      7.50 o 
 -18   1   8        5.49        6.34      3.10 o 
 -17   1   8        3.32        2.63      1.86 o 
 -16   1   8      264.95      243.34      5.41 o 
 -15   1   8      304.80      303.94      5.71 o 
 -14   1   8       91.45       97.02      3.09 o 
 -13   1   8       37.92       36.39      1.75 o 
 -12   1   8      480.97      435.59      4.93 o 
 -11   1   8      207.55      185.21      2.96 o 
 -10   1   8        1.23        1.54      0.47 o 
  -9   1   8      356.93      368.48      3.60 o 
  -8   1   8      122.87      139.37      1.74 o 
  -7   1   8       73.25       71.93      1.24 o 
  -6   1   8       76.05       87.76      1.41 o 
  -5   1   8        0.35       -0.25      0.25 o 
  -4   1   8      212.31      217.04      2.06 o 
  -3   1   8     1079.62     1116.58      7.37 o 
  -2   1   8        2.19        2.29      0.37 o 
  -1   1   8       52.37       53.59      1.08 o 
   0   1   8        3.00        4.25      0.46 o 
   1   1   8      500.51      485.84      4.15 o 
   2   1   8      224.08      208.20      2.49 o 
   3   1   8     5226.29     5428.71     35.38 o 
   4   1   8      425.14      397.75      4.11 o 
   5   1   8      120.93      137.47      2.41 o 
   6   1   8     1205.74     1145.02     10.14 o 
   7   1   8      178.72      186.96      3.13 o 
   8   1   8      442.39      418.98      5.42 o 
   9   1   8      323.61      325.28      5.43 o 
  10   1   8      455.59      415.58      6.51 o 
  11   1   8       80.79       69.01      3.79 o 
  12   1   8        0.03        3.37      1.47 o 
  13   1   8       23.94       19.01      3.05 o 
  14   1   8       74.87       82.18      5.16 o 
  15   1   8       26.30       26.14      3.41 o 
 -20   2   8       46.64       53.55      6.65 o 
 -19   2   8        1.60        8.40      3.56 o 
 -18   2   8       16.69       24.40      4.22 o 
 -17   2   8      267.14      273.36      7.20 o 
 -16   2   8       52.04       56.49      3.40 o 
 -15   2   8      100.73       82.17      3.71 o 
 -14   2   8       31.80       31.76      2.37 o 
 -13   2   8      570.63      494.88      7.44 o 
 -12   2   8       63.55       66.22      2.26 o 
 -11   2   8      315.31      321.73      5.56 o 
 -10   2   8       11.73        7.14      0.81 o 
  -9   2   8       19.74       19.06      0.89 o 
  -8   2   8       32.92       22.05      0.83 o 
  -7   2   8     1015.65     1057.49      8.25 o 
  -6   2   8      104.12       87.04      1.41 o 
  -5   2   8      175.22      180.56      1.91 o 
  -4   2   8      191.49      220.90      1.99 o 
  -3   2   8       85.78       88.57      1.16 o 
  -2   2   8      827.52      922.60      6.28 o 
  -1   2   8      694.45      710.66      5.10 o 
   0   2   8        6.18        5.77      0.44 o 
   1   2   8     2643.44     2712.06     16.85 o 
   2   2   8      215.87      229.50      2.36 o 
   3   2   8      496.55      533.53      4.65 o 
   4   2   8      171.62      177.18      2.39 o 
   5   2   8       40.04       38.59      1.48 o 
   6   2   8      269.73      253.77      3.93 o 
   7   2   8       29.93       23.92      1.54 o 
   8   2   8        3.32        1.20      0.97 o 
   9   2   8      108.08      112.64      3.81 o 
  10   2   8        1.49        3.58      1.45 o 
  11   2   8        5.50        0.81      1.71 o 
  12   2   8        0.51        2.28      1.95 o 
  13   2   8      125.81      102.10      5.56 o 
  14   2   8        0.48        2.53      2.11 o 
  15   2   8       12.02       13.83      3.47 o 
 -19   3   8      211.08      215.67     12.58 o 
 -18   3   8       38.77       28.42      3.11 o 
 -17   3   8      118.62      109.30      5.72 o 
 -16   3   8      247.34      240.70      6.51 o 
 -15   3   8       30.05       32.21      2.40 o 
 -14   3   8       93.66       66.82      3.19 o 
 -13   3   8      239.17      221.65      4.95 o 
 -12   3   8      181.43      176.93      5.17 o 
 -11   3   8       10.56       11.61      1.26 o 
 -10   3   8      140.83      126.11      3.80 o 
  -9   3   8       37.51       39.94      1.55 o 
  -8   3   8       34.51       27.78      1.14 o 
  -7   3   8        6.18        7.74      0.67 o 
  -6   3   8     2781.10     2772.54     24.15 o 
  -5   3   8      467.66      440.74      4.71 o 
  -4   3   8     1744.72     1816.98     14.11 o 
  -3   3   8      969.71     1040.11      8.48 o 
  -2   3   8      175.68      208.24      2.62 o 
  -1   3   8      224.60      225.72      3.29 o 
   0   3   8      158.33      182.76      2.59 o 
   1   3   8        1.76        1.43      0.56 o 
   2   3   8       21.15       18.42      1.10 o 
   3   3   8      647.79      681.25      7.55 o 
   4   3   8      918.10      893.87     11.77 o 
   5   3   8       27.89       22.13      1.29 o 
   6   3   8      144.30      139.92      3.17 o 
   7   3   8      194.76      200.46      4.56 o 
   8   3   8      446.91      425.37      7.15 o 
   9   3   8      110.43      105.17      3.84 o 
  10   3   8       54.24       53.68      3.06 o 
  11   3   8       71.24       67.58      3.87 o 
  12   3   8       59.04       61.71      4.11 o 
  13   3   8       68.68       72.04      4.56 o 
  14   3   8      285.93      331.93      8.88 o 
 -18   4   8        2.48       -0.49      1.76 o 
 -17   4   8        5.72        6.72      1.95 o 
 -16   4   8        1.58        1.97      1.64 o 
 -15   4   8       34.39       26.47      2.50 o 
 -14   4   8        3.98        2.30      1.19 o 
 -13   4   8        2.53        0.43      1.02 o 
 -12   4   8        6.82       17.18      1.94 o 
 -11   4   8      126.48      116.75      3.65 o 
 -10   4   8      198.34      176.29      4.27 o 
  -9   4   8      186.84      185.17      5.16 o 
  -8   4   8     1453.66     1454.08     17.61 o 
  -7   4   8     1947.13     1860.71     22.09 o 
  -6   4   8        0.01       -0.15      0.66 o 
  -5   4   8      307.44      325.43      4.60 o 
  -4   4   8      374.34      394.70      4.91 o 
  -3   4   8      362.42      370.21      4.39 o 
  -2   4   8        7.89       10.94      0.81 o 
  -1   4   8     1291.82     1310.40     12.38 o 
   0   4   8       58.94       74.68      2.48 o 
   1   4   8       33.74       38.08      1.63 o 
   2   4   8       14.75       12.60      1.41 o 
   3   4   8      503.62      493.47      7.87 o 
   4   4   8      358.74      367.85      7.23 o 
   5   4   8      168.99      170.94      5.00 o 
   6   4   8      605.69      570.85     10.30 o 
   7   4   8      259.52      266.15     11.37 o 
   8   4   8        2.18        1.80      1.64 o 
   9   4   8      177.31      167.69      6.30 o 
  10   4   8        3.09        1.95      1.74 o 
  11   4   8       41.25       47.87      4.37 o 
  12   4   8        0.07        0.45      1.99 o 
  13   4   8        4.93        4.82      2.80 o 
 -16   5   8       51.77       51.78      4.22 o 
 -15   5   8       90.19       84.12      5.35 o 
 -14   5   8        0.95        3.22      1.93 o 
 -13   5   8       45.15       47.31      3.75 o 
 -12   5   8       64.85       59.88      4.11 o 
 -11   5   8        1.05        1.29      1.77 o 
 -10   5   8       31.86       34.09      3.27 o 
  -9   5   8       39.36       35.06      3.13 o 
  -8   5   8       74.23       75.88      7.09 o 
  -7   5   8       10.29       12.63      2.06 o 
  -6   5   8      274.02      256.30      7.33 o 
  -5   5   8      530.88      523.98     14.84 o 
  -4   5   8        4.21        3.98      1.42 o 
  -3   5   8       11.45       12.07      1.13 o 
  -2   5   8      456.98      429.81      6.92 o 
  -1   5   8        5.12        9.71      1.17 o 
   0   5   8        0.46       -0.35      0.92 o 
   1   5   8        0.14       -1.27      1.27 o 
   2   5   8      146.18      141.29      4.73 o 
   3   5   8       30.29       28.38      1.82 o 
   4   5   8       44.09       43.57      2.51 o 
   5   5   8       89.48       82.30      3.53 o 
   6   5   8      104.39      101.01      4.16 o 
   7   5   8       87.17       97.41      4.33 o 
   8   5   8        0.05       -0.99      1.46 o 
   9   5   8        0.96        1.82      2.00 o 
  10   5   8        3.18        6.66      2.27 o 
  11   5   8       23.51       20.56      3.01 o 
 -14   6   8       15.26       13.65      3.23 o 
 -13   6   8        2.90        1.42      2.33 o 
 -12   6   8       81.07       99.57      5.36 o 
 -11   6   8       54.44       58.57      4.06 o 
 -10   6   8       38.60       42.42      4.83 o 
  -9   6   8        4.20        6.42      2.05 o 
  -8   6   8      165.89      169.33      5.97 o 
  -7   6   8        4.13        1.04      1.58 o 
  -6   6   8      262.50      268.28      8.67 o 
  -5   6   8       31.97       28.28      2.35 o 
  -4   6   8      133.24      125.85      6.54 o 
  -3   6   8       40.35       41.72      2.83 o 
  -2   6   8      605.38      578.81     11.41 o 
  -1   6   8      375.97      358.97      8.38 o 
   0   6   8      178.16      175.09      4.57 o 
   1   6   8       97.13      105.40      4.56 o 
   2   6   8        0.86        0.25      2.04 o 
   3   6   8      144.18      138.97      5.69 o 
   4   6   8       62.74       66.75      4.58 o 
   5   6   8        8.56        6.21      2.35 o 
   6   6   8       78.64      102.42      6.11 o 
   7   6   8       34.31       41.51      4.93 o 
   8   6   8       11.69       17.50      3.43 o 
   9   6   8      112.23      130.17      7.54 o 
 -11   7   8       60.85       63.77      5.17 o 
 -10   7   8      177.81      202.32      8.74 o 
  -9   7   8       87.67       77.18      5.96 o 
  -8   7   8        1.57        1.34      1.98 o 
  -7   7   8       32.67       35.22      8.29 o 
  -6   7   8       25.18       20.74      2.48 o 
  -5   7   8       20.54       20.44      2.52 o 
  -4   7   8      161.94      146.45      5.98 o 
  -3   7   8       57.03       63.28      6.45 o 
  -2   7   8      450.44      440.76      9.65 o 
  -1   7   8      155.58      145.27      5.59 o 
   0   7   8       57.74       63.16      3.98 o 
   1   7   8       95.30       96.30      4.29 o 
   2   7   8       49.96       54.73      3.82 o 
   3   7   8       62.80       72.97      5.21 o 
   4   7   8       27.66       24.96      3.90 o 
   5   7   8       48.68       60.30      5.56 o 
   6   7   8       19.53       18.80      4.68 o 
 -21   0   9       75.89       84.79      9.82 o 
 -19   0   9       50.41       67.40      6.51 o 
 -17   0   9      470.22      444.41     10.85 o 
 -15   0   9       85.83       89.53      4.85 o 
 -13   0   9      376.78      379.65      7.05 o 
 -11   0   9      784.38      822.44     10.15 o 
  -9   0   9      305.51      342.63      5.50 o 
  -7   0   9     1472.24     1541.81     15.28 o 
  -5   0   9      330.37      302.85      3.89 o 
  -3   0   9       18.64       26.78      1.11 o 
  -1   0   9       14.37       15.31      1.08 o 
   1   0   9      635.56      646.06      7.45 o 
   3   0   9      184.07      237.72      4.37 o 
   5   0   9       81.92       78.48      2.89 o 
   7   0   9       69.43       56.63      2.94 o 
   9   0   9      196.31      213.17      7.35 o 
  11   0   9      561.75      557.07     19.49 o 
  13   0   9      321.27      350.18     27.63 o 
  15   0   9       14.97       25.81      4.97 o 
 -20   1   9       21.04       26.20      4.84 o 
 -19   1   9        7.80       14.60      3.75 o 
 -18   1   9      122.60      135.30      8.63 o 
 -17   1   9       43.06       41.84      3.20 o 
 -16   1   9      176.00      188.71      5.05 o 
 -15   1   9       87.58       93.02      3.48 o 
 -14   1   9        7.10        5.07      1.12 o 
 -13   1   9        0.99        0.45      0.80 o 
 -12   1   9     1445.23     1446.34     12.63 o 
 -11   1   9      357.71      373.73      3.84 o 
 -10   1   9       44.28       47.48      1.38 o 
  -9   1   9       38.32       41.36      1.05 o 
  -8   1   9       56.98       60.02      1.40 o 
  -7   1   9      920.12      956.54      7.54 o 
  -6   1   9      975.90     1088.93      7.91 o 
  -5   1   9     1361.48     1498.55     10.12 o 
  -4   1   9      205.28      176.34      2.28 o 
  -3   1   9     2214.53     2268.33     13.82 o 
  -2   1   9      359.28      378.27      3.28 o 
  -1   1   9     1577.38     1643.60     10.51 o 
   0   1   9      634.49      623.74      4.94 o 
   1   1   9     4358.54     4460.37     28.39 o 
   2   1   9      617.61      643.12      5.75 o 
   3   1   9     1170.18     1197.02      9.43 o 
   4   1   9      482.42      464.40      5.07 o 
   5   1   9      892.55      842.33      7.78 o 
   6   1   9      915.64      897.19      8.31 o 
   7   1   9       65.53       54.20      2.15 o 
   8   1   9        2.37        1.53      1.05 o 
   9   1   9      525.25      494.05      7.18 o 
  10   1   9      452.79      422.64      7.47 o 
  11   1   9      234.83      222.60      5.61 o 
  12   1   9       18.55       11.43      1.90 o 
  13   1   9       83.61       88.85      5.22 o 
  14   1   9       13.27       19.21      3.02 o 
  15   1   9        0.00        1.07      2.28 o 
 -20   2   9       88.42       95.20      7.77 o 
 -19   2   9       91.46      115.24      8.15 o 
 -18   2   9        7.81        6.33      3.07 o 
 -17   2   9       20.94       27.02      3.06 o 
 -16   2   9      127.96      133.58      5.40 o 
 -15   2   9      621.07      605.00      9.85 o 
 -14   2   9      432.34      420.98      8.12 o 
 -13   2   9        7.52        7.41      1.25 o 
 -12   2   9      215.39      214.06      3.74 o 
 -11   2   9      105.46      112.64      2.66 o 
 -10   2   9      476.44      469.66      6.10 o 
  -9   2   9       83.17       72.09      1.67 o 
  -8   2   9      345.87      352.63      3.30 o 
  -7   2   9      165.47      161.51      2.11 o 
  -6   2   9      191.33      215.36      2.38 o 
  -5   2   9       15.99       13.12      0.57 o 
  -4   2   9      210.78      258.03      2.37 o 
  -3   2   9        6.77        6.69      0.45 o 
  -2   2   9      107.76      140.62      1.66 o 
  -1   2   9     1347.66     1532.19      9.99 o 
   0   2   9     1050.80     1086.52      7.87 o 
   1   2   9      117.45      134.51      1.74 o 
   2   2   9      507.83      567.30      4.82 o 
   3   2   9      164.06      189.96      2.60 o 
   4   2   9       31.43       42.19      1.48 o 
   5   2   9      323.32      329.88      4.55 o 
   6   2   9      644.01      607.07      7.30 o 
   7   2   9       25.01       23.48      1.63 o 
   8   2   9      518.33      486.31      7.50 o 
   9   2   9       21.70       20.54      2.02 o 
  10   2   9      181.08      169.22      5.35 o 
  11   2   9        0.95       -1.61      1.61 o 
  12   2   9       26.20       28.75      3.25 o 
  13   2   9      105.48       99.77      5.63 o 
  14   2   9      109.74      124.83      8.23 o 
 -19   3   9       14.35       14.27      4.22 o 
 -18   3   9       52.57       67.43      4.86 o 
 -17   3   9       30.39       29.57      2.88 o 
 -16   3   9        0.02       -1.38      1.38 o 
 -15   3   9        3.39        8.98      1.59 o 
 -14   3   9       95.27       86.58      3.48 o 
 -13   3   9      505.54      485.29      8.01 o 
 -12   3   9      260.28      237.96      5.24 o 
 -11   3   9       94.18       91.67      2.84 o 
 -10   3   9      548.91      544.92      7.70 o 
  -9   3   9       16.83       16.56      1.16 o 
  -8   3   9       71.59       53.44      1.60 o 
  -7   3   9      683.18      699.55      6.63 o 
  -6   3   9       16.42       34.14      1.49 o 
  -5   3   9       71.58       88.38      1.90 o 
  -4   3   9       56.62       70.00      1.74 o 
  -3   3   9       25.49       66.05      2.42 o 
  -2   3   9       37.43       37.73      1.31 o 
  -1   3   9      545.11      534.99      5.32 o 
   0   3   9      202.57      219.44      4.23 o 
   1   3   9      331.95      333.14      4.68 o 
   2   3   9      121.31      119.94      2.81 o 
   3   3   9       67.20      115.54      3.84 o 
   4   3   9      772.32      747.82     10.19 o 
   5   3   9      675.66      657.96      7.69 o 
   6   3   9        0.83        6.38      1.43 o 
   7   3   9        5.63        0.85      1.16 o 
   8   3   9       60.29       54.43      2.82 o 
   9   3   9      211.50      251.03      5.61 o 
  10   3   9      194.24      195.37      5.45 o 
  11   3   9       49.43       44.99      3.50 o 
  12   3   9       10.69        6.73      2.54 o 
  13   3   9       33.41       36.23      4.75 o 
 -18   4   9        0.06       -1.76      1.76 o 
 -17   4   9        5.55        1.57      2.07 o 
 -16   4   9       36.19       32.34      2.79 o 
 -15   4   9      196.00      191.36      7.08 o 
 -14   4   9        2.71        2.70      1.28 o 
 -13   4   9       21.07       14.48      1.56 o 
 -12   4   9      277.04      250.88      5.19 o 
 -11   4   9      229.02      204.97      4.97 o 
 -10   4   9        1.67        0.76      1.27 o 
  -9   4   9       75.99       75.02      3.75 o 
  -8   4   9     1311.40     1263.80     19.70 o 
  -7   4   9      577.27      556.54      8.47 o 
  -6   4   9      432.44      399.03      7.81 o 
  -5   4   9      171.47      150.14      3.03 o 
  -4   4   9        0.94        0.41      0.63 o 
  -3   4   9       58.16       46.98      1.74 o 
  -2   4   9      135.19      133.31      2.72 o 
  -1   4   9        9.98        8.05      0.92 o 
   0   4   9       49.78       53.85      2.05 o 
   1   4   9        1.79        1.88      0.93 o 
   2   4   9       15.79       15.59      1.65 o 
   3   4   9      327.05      311.57      6.57 o 
   4   4   9        0.02       -0.61      1.19 o 
   5   4   9        0.46        2.24      1.49 o 
   6   4   9      944.22      909.01     14.50 o 
   7   4   9       47.44       44.89      3.34 o 
   8   4   9      108.09      101.03      5.00 o 
   9   4   9       10.39       10.56      2.07 o 
  10   4   9        3.74        6.56      2.17 o 
  11   4   9        6.22        2.24      2.05 o 
  12   4   9       67.17       73.81      5.92 o 
 -16   5   9        6.22        2.58      1.90 o 
 -15   5   9       41.70       33.18      2.84 o 
 -14   5   9        9.61        3.61      1.59 o 
 -13   5   9       15.18        8.30      2.17 o 
 -12   5   9        7.99        7.99      1.99 o 
 -11   5   9       23.63       21.63      2.90 o 
 -10   5   9      617.83      582.13     13.38 o 
  -9   5   9       18.31       19.09      4.00 o 
  -8   5   9        6.87        5.43      1.77 o 
  -7   5   9      706.04      665.90     16.18 o 
  -6   5   9      206.49      192.80      5.56 o 
  -5   5   9        2.10        0.86      1.62 o 
  -4   5   9       10.26       10.12      1.66 o 
  -3   5   9      588.96      578.49     11.22 o 
  -2   5   9        2.70        1.36      1.31 o 
  -1   5   9        0.23       -0.07      1.62 o 
   0   5   9       18.18       22.84      2.95 o 
   1   5   9      671.66      618.22     12.87 o 
   2   5   9       18.55       17.00      1.74 o 
   3   5   9       40.77       42.28      2.82 o 
   4   5   9       18.28       21.42      2.10 o 
   5   5   9      276.42      272.44      6.37 o 
   6   5   9       52.96       56.66      3.44 o 
   7   5   9        4.02        3.13      1.96 o 
   8   5   9      149.37      148.80      5.65 o 
   9   5   9       41.53       46.72      3.78 o 
  10   5   9        0.77        2.59      2.20 o 
  11   5   9        0.00        0.80      2.20 o 
 -14   6   9        5.00        4.28      2.56 o 
 -13   6   9        0.54       -0.60      2.16 o 
 -12   6   9        4.27        7.16      2.60 o 
 -11   6   9       23.53       22.59      2.99 o 
 -10   6   9       51.22       60.93      5.63 o 
  -9   6   9      112.94      122.90     11.16 o 
  -8   6   9       23.81       16.78      2.41 o 
  -7   6   9       13.80       11.66      2.06 o 
  -6   6   9       12.68       22.60      2.62 o 
  -5   6   9        1.02        2.17      1.39 o 
  -4   6   9      283.77      302.16      7.47 o 
  -3   6   9      425.53      416.93      9.27 o 
  -2   6   9      169.97      183.96      5.73 o 
  -1   6   9      142.15      117.30      5.14 o 
   0   6   9       32.19       21.57      2.48 o 
   1   6   9       34.63       42.43      5.98 o 
   2   6   9      226.88      219.26     11.68 o 
   3   6   9       15.10       41.27      3.62 o 
   4   6   9       58.95       60.91      4.51 o 
   5   6   9       14.68       19.72      3.24 o 
   6   6   9        0.01        0.71      2.27 o 
   7   6   9        0.13        0.84      2.65 o 
   8   6   9       10.77        7.98      3.35 o 
 -11   7   9       21.94       24.27      3.62 o 
 -10   7   9        8.50        8.34      2.79 o 
  -9   7   9      124.44      123.41      7.02 o 
  -8   7   9       70.76       85.42      5.95 o 
  -7   7   9       72.28       84.17      5.31 o 
  -6   7   9       13.64       17.32      2.95 o 
  -5   7   9       30.41       29.55      4.24 o 
  -4   7   9        1.74        1.75      1.47 o 
  -3   7   9        5.93        5.52      1.71 o 
  -2   7   9        3.05        2.30      1.71 o 
  -1   7   9       29.26       20.74      2.56 o 
   0   7   9       63.52       71.71      4.46 o 
   1   7   9        0.06        0.15      2.11 o 
   2   7   9        2.36        1.18      1.84 o 
   3   7   9       28.06       34.91      4.49 o 
   4   7   9       31.00       30.35      4.63 o 
   5   7   9        7.18        5.38      3.34 o 
 -20   0  10        0.02       -0.31      3.74 o 
 -18   0  10       75.35       81.61      6.66 o 
 -16   0  10       77.36       83.75      5.70 o 
 -14   0  10       43.40       48.51      3.10 o 
 -12   0  10      203.01      205.15      4.04 o 
 -10   0  10       19.61       53.29      2.57 o 
  -8   0  10     1195.58     1105.48     12.45 o 
  -6   0  10     7217.51     7256.92     64.95 o 
  -4   0  10      459.88      520.26      5.97 o 
  -2   0  10        7.54        9.28      0.82 o 
   0   0  10        0.03        1.32      0.62 o 
   2   0  10       70.60       92.97      3.09 o 
   4   0  10       29.40       34.71      2.04 o 
   6   0  10        2.63        2.98      1.37 o 
   8   0  10      382.38      346.95      7.00 o 
  10   0  10       11.94       45.80      4.26 o 
  12   0  10        7.43        6.20      3.25 o 
  14   0  10       50.43       58.52      6.66 o 
 -20   1  10        5.24        4.00      3.31 o 
 -19   1  10      125.42      143.12      9.00 o 
 -18   1  10      159.80      166.24      9.34 o 
 -17   1  10      196.06      187.83      6.60 o 
 -16   1  10       57.47       60.28      4.08 o 
 -15   1  10        1.44       -0.66      0.98 o 
 -14   1  10      640.03      592.16      8.35 o 
 -13   1  10      415.97      401.54      5.53 o 
 -12   1  10      372.47      344.28      4.32 o 
 -11   1  10      427.51      407.93      5.29 o 
 -10   1  10      101.28      107.09      1.73 o 
  -9   1  10       82.79       94.84      1.52 o 
  -8   1  10      328.88      335.97      3.26 o 
  -7   1  10        0.00        0.50      0.40 o 
  -6   1  10      665.20      697.66      5.58 o 
  -5   1  10      483.13      530.78      4.53 o 
  -4   1  10      181.70      190.36      2.31 o 
  -3   1  10       12.04        5.47      0.50 o 
  -2   1  10      705.48      713.55      5.32 o 
  -1   1  10      369.73      389.24      3.78 o 
   0   1  10      517.59      484.49      4.48 o 
   1   1  10      204.95      190.34      2.60 o 
   2   1  10      132.59      127.01      2.31 o 
   3   1  10      152.88      159.62      2.69 o 
   4   1  10      147.51      149.03      2.95 o 
   5   1  10      493.96      520.01      5.84 o 
   6   1  10      588.04      543.12      6.35 o 
   7   1  10        4.11        2.31      0.96 o 
   8   1  10      468.14      456.40      9.93 o 
   9   1  10       23.26       31.48      2.11 o 
  10   1  10        2.81        0.23      1.29 o 
  11   1  10       28.38       31.76      2.58 o 
  12   1  10        9.31        8.10      2.40 o 
  13   1  10        5.68        1.36      2.26 o 
  14   1  10        7.50        8.69      2.68 o 
 -20   2  10        0.91        0.81      2.81 o 
 -19   2  10       34.72       35.41      5.05 o 
 -18   2  10       37.51       36.04      4.77 o 
 -17   2  10       21.75       11.46      2.60 o 
 -16   2  10        2.82        0.98      1.61 o 
 -15   2  10      248.54      214.33      5.30 o 
 -14   2  10       48.80       44.16      3.23 o 
 -13   2  10        0.90       -0.12      0.90 o 
 -12   2  10       70.95       63.20      2.45 o 
 -11   2  10        0.68        1.06      0.82 o 
 -10   2  10      105.53      103.11      2.39 o 
  -9   2  10       13.14       13.99      0.97 o 
  -8   2  10     1097.80     1055.12      8.06 o 
  -7   2  10       34.27       48.71      1.12 o 
  -6   2  10      491.93      512.60      4.56 o 
  -5   2  10       23.10       32.90      0.88 o 
  -4   2  10      234.44      246.86      2.44 o 
  -3   2  10       34.45       33.29      0.90 o 
  -2   2  10       11.84       11.04      0.62 o 
  -1   2  10      211.81      218.47      2.62 o 
   0   2  10      378.09      374.53      3.50 o 
   1   2  10      887.43      896.63      6.84 o 
   2   2  10      551.25      524.11      5.23 o 
   3   2  10      229.97      234.01      3.20 o 
   4   2  10      318.05      322.41      6.10 o 
   5   2  10        3.80        3.64      0.92 o 
   6   2  10       12.92        9.48      1.19 o 
   7   2  10        2.87        4.04      1.03 o 
   8   2  10      212.49      228.38      5.06 o 
   9   2  10      150.08      154.83      4.91 o 
  10   2  10      306.10      292.25      7.85 o 
  11   2  10      147.24      165.29      6.87 o 
  12   2  10        1.48        2.89      2.11 o 
  13   2  10       53.10       53.50      4.40 o 
  14   2  10        7.10        8.79      6.78 o 
 -19   3  10      105.76      120.60      6.93 o 
 -18   3  10        9.67       13.94      2.59 o 
 -17   3  10      309.68      340.07      8.14 o 
 -16   3  10       83.43       92.00      5.50 o 
 -15   3  10      398.85      396.60      8.34 o 
 -14   3  10      287.76      262.00      7.46 o 
 -13   3  10       54.13       51.97      2.71 o 
 -12   3  10      105.80       94.46      4.02 o 
 -11   3  10       12.51       12.52      1.36 o 
 -10   3  10     1166.05     1110.50     14.61 o 
  -9   3  10      194.85      201.46      3.62 o 
  -8   3  10      212.23      225.75      3.51 o 
  -7   3  10       21.17       28.96      1.17 o 
  -6   3  10      545.05      540.54      6.61 o 
  -5   3  10       16.57       11.30      0.90 o 
  -4   3  10      401.61      394.61      4.81 o 
  -3   3  10        9.52       10.93      0.87 o 
  -2   3  10      333.33      309.73      4.11 o 
  -1   3  10      173.26      179.28      3.08 o 
   0   3  10     1223.34     1228.45     12.24 o 
   1   3  10       12.43       10.93      1.07 o 
   2   3  10      186.28      187.68      4.15 o 
   3   3  10       89.58      100.64      3.21 o 
   4   3  10     1460.67     1455.18     13.81 o 
   5   3  10      699.59      646.71      8.07 o 
   6   3  10      726.80      663.29      9.42 o 
   7   3  10       29.72       27.98      2.07 o 
   8   3  10       12.09       11.01      1.70 o 
   9   3  10        1.39        2.13      1.47 o 
  10   3  10       82.10       72.53      4.26 o 
  11   3  10        0.01        3.68      1.85 o 
  12   3  10        9.01        7.63      2.25 o 
  13   3  10       22.77       15.71      2.97 o 
 -18   4  10      124.60      122.96      5.47 o 
 -17   4  10        0.41       -0.55      1.63 o 
 -16   4  10       36.10       43.10      3.15 o 
 -15   4  10        1.19       -1.04      1.56 o 
 -14   4  10        0.69       -0.31      1.11 o 
 -13   4  10      209.81      197.58      5.36 o 
 -12   4  10       95.20       95.50      3.02 o 
 -11   4  10        5.82        6.88      1.70 o 
 -10   4  10       62.20       54.16      4.01 o 
  -9   4  10       16.59       20.57      2.17 o 
  -8   4  10      534.81      494.00      8.90 o 
  -7   4  10       57.26       45.54      2.70 o 
  -6   4  10      573.38      554.84     10.26 o 
  -5   4  10      478.98      492.33      7.96 o 
  -4   4  10      263.53      279.29      5.43 o 
  -3   4  10       36.27       45.78      2.36 o 
  -2   4  10      317.78      319.44      6.62 o 
  -1   4  10       64.08       60.74      2.89 o 
   0   4  10      489.24      500.26     10.29 o 
   1   4  10       45.28       40.84      2.16 o 
   2   4  10       15.91       15.61      1.80 o 
   3   4  10        5.82        3.87      1.45 o 
   4   4  10        4.23        3.33      1.58 o 
   5   4  10      487.79      495.30      9.64 o 
   6   4  10       60.58       59.66      3.77 o 
   7   4  10        2.22        2.85      1.81 o 
   8   4  10      169.86      170.99      6.50 o 
   9   4  10      318.33      331.75      7.54 o 
  10   4  10        2.47        3.42      2.16 o 
  11   4  10      106.22      129.55      7.67 o 
  12   4  10       16.37       15.27      3.55 o 
 -16   5  10        7.25       10.33      2.53 o 
 -15   5  10      468.22      505.97     10.35 o 
 -14   5  10      179.61      198.34      5.81 o 
 -13   5  10       34.81       34.35      2.68 o 
 -12   5  10      241.13      246.95      6.34 o 
 -11   5  10        5.41        3.57      1.41 o 
 -10   5  10      643.20      623.62     22.23 o 
  -9   5  10        0.64       -0.01      1.64 o 
  -8   5  10      292.55      293.73      8.29 o 
  -7   5  10        1.33        2.64      1.39 o 
  -6   5  10       15.39       13.06      1.95 o 
  -5   5  10       85.90       68.57      3.84 o 
  -4   5  10      301.06      287.43      7.31 o 
  -3   5  10      194.82      172.20      5.47 o 
  -2   5  10        9.29        9.05      1.96 o 
  -1   5  10      232.24      209.86      6.27 o 
   0   5  10      428.21      408.67      8.62 o 
   1   5  10        0.24        2.10      1.33 o 
   2   5  10        5.68        4.71      1.55 o 
   3   5  10        2.76        1.90      1.41 o 
   4   5  10        7.63        9.74      1.76 o 
   5   5  10        1.44        3.52      2.36 o 
   6   5  10       12.90       13.34      2.37 o 
   7   5  10      100.58      101.63      4.86 o 
   8   5  10       27.05       30.61      3.06 o 
   9   5  10       25.43       34.52      3.76 o 
  10   5  10        7.11       10.87      2.63 o 
 -14   6  10        4.26        1.12      2.33 o 
 -13   6  10      240.72      231.53     16.42 o 
 -12   6  10        3.41        5.79      2.69 o 
 -11   6  10        6.58        4.62      2.06 o 
 -10   6  10       34.12       31.05      5.25 o 
  -9   6  10       11.19       10.11      2.67 o 
  -8   6  10       80.39       76.44      4.84 o 
  -7   6  10       90.00       90.20      4.35 o 
  -6   6  10      210.55      214.11      7.18 o 
  -5   6  10       76.71       71.79      6.71 o 
  -4   6  10       40.74       50.33      3.51 o 
  -3   6  10        0.73        1.84      1.46 o 
  -2   6  10        0.55        3.81      1.64 o 
  -1   6  10       15.45       10.67      2.30 o 
   0   6  10      206.12      216.09      8.51 o 
   1   6  10       25.60       20.27      2.83 o 
   2   6  10       13.97       18.76      2.83 o 
   3   6  10        2.91        1.51      2.06 o 
   4   6  10       21.37       26.24      3.41 o 
   5   6  10      150.89      141.51      7.33 o 
   6   6  10        0.02        2.35      2.74 o 
   7   6  10      217.25      228.99     10.67 o 
 -10   7  10       22.38       26.63      4.09 o 
  -9   7  10      532.52      605.42     26.08 o 
  -8   7  10      101.10      120.87      9.26 o 
  -7   7  10       14.26       13.07      2.95 o 
  -6   7  10       45.49       57.12      6.82 o 
  -5   7  10      405.33      413.77     20.22 o 
  -4   7  10        2.75        0.41      2.20 o 
  -3   7  10       21.38       17.13      2.93 o 
  -2   7  10      114.38      103.38      5.97 o 
  -1   7  10        0.51        1.56      2.11 o 
   0   7  10       64.20       70.86      5.43 o 
   1   7  10        9.27        6.86      2.87 o 
   2   7  10        7.57        6.54      2.84 o 
   3   7  10       60.18       71.38      9.70 o 
   4   7  10       17.37       21.32      4.07 o 
 -21   0  11     1027.19     1064.14     32.56 o 
 -19   0  11      123.14      113.28     10.13 o 
 -17   0  11       93.94      104.84     10.24 o 
 -15   0  11      459.75      466.82     10.52 o 
 -13   0  11        3.88        5.06      1.22 o 
 -11   0  11      103.71      116.46      3.45 o 
  -9   0  11      371.66      367.66      6.57 o 
  -7   0  11        1.32        1.36      0.62 o 
  -5   0  11      432.69      417.23      5.86 o 
  -3   0  11        6.49        5.91      0.85 o 
  -1   0  11       80.57       70.42      2.30 o 
   1   0  11      113.80       84.99      2.83 o 
   3   0  11     2026.20     2032.96     22.49 o 
   5   0  11      249.49      230.75      7.55 o 
   7   0  11        7.50        4.30      1.52 o 
   9   0  11      110.06      102.66      8.93 o 
  11   0  11      106.68       91.80      9.84 o 
  13   0  11        8.48        6.95      3.46 o 
 -20   1  11       27.23       26.63      4.74 o 
 -19   1  11        7.45       11.70      3.44 o 
 -18   1  11        1.48       -0.75      2.18 o 
 -17   1  11       57.33       63.13      4.13 o 
 -16   1  11        4.20        3.72      1.55 o 
 -15   1  11      166.21      175.22      5.07 o 
 -14   1  11        5.82        1.15      0.91 o 
 -13   1  11        9.40       11.40      1.16 o 
 -12   1  11       68.93       66.00      2.17 o 
 -11   1  11      598.21      592.12      8.09 o 
 -10   1  11     1252.92     1216.46      9.53 o 
  -9   1  11      279.96      285.14      3.51 o 
  -8   1  11        5.41        4.00      0.59 o 
  -7   1  11      169.09      196.79      2.33 o 
  -6   1  11      249.00      241.96      2.71 o 
  -5   1  11      290.86      320.73      3.36 o 
  -4   1  11       25.81       37.37      1.13 o 
  -3   1  11      185.33      164.60      3.01 o 
  -2   1  11       22.28       26.55      1.00 o 
  -1   1  11     1277.86     1355.23     10.22 o 
   0   1  11        0.05       -0.19      0.46 o 
   1   1  11        6.36        6.26      0.61 o 
   2   1  11        1.93        1.48      0.64 o 
   3   1  11      184.70      209.88      3.34 o 
   4   1  11       13.58       13.12      1.18 o 
   5   1  11      427.35      399.91      5.57 o 
   6   1  11      108.11       89.39      2.84 o 
   7   1  11      412.95      401.51      6.28 o 
   8   1  11      172.14      178.35      4.44 o 
   9   1  11       77.82       62.18      2.96 o 
  10   1  11      334.14      345.07      6.93 o 
  11   1  11       29.10       26.43      2.54 o 
  12   1  11      241.05      212.46     10.06 o 
  13   1  11       50.58       40.62      4.07 o 
 -20   2  11        1.00       -0.71      2.70 o 
 -19   2  11       10.50        3.03      2.90 o 
 -18   2  11        1.47        0.19      2.45 o 
 -17   2  11        0.16       -0.22      1.93 o 
 -16   2  11       14.91        7.94      1.84 o 
 -15   2  11      330.95      334.83      7.76 o 
 -14   2  11      168.95      154.30      4.32 o 
 -13   2  11       70.00       67.42      2.82 o 
 -12   2  11      422.87      420.72      9.07 o 
 -11   2  11        4.90        8.87      1.11 o 
 -10   2  11       43.24       42.51      1.96 o 
  -9   2  11      786.20      844.55      8.66 o 
  -8   2  11       15.27       14.98      0.92 o 
  -7   2  11       90.88       88.82      2.00 o 
  -6   2  11        0.10        0.09      0.36 o 
  -5   2  11      981.57     1021.43      7.71 o 
  -4   2  11        1.06        0.03      0.38 o 
  -3   2  11      566.52      529.83      4.31 o 
  -2   2  11        6.74        4.51      0.53 o 
  -1   2  11      214.80      216.06      2.68 o 
   0   2  11       17.39       13.63      0.82 o 
   1   2  11      100.40       76.20      1.94 o 
   2   2  11     1951.54     2019.00     16.11 o 
   3   2  11       11.85       16.32      1.23 o 
   4   2  11      446.51      440.67      6.70 o 
   5   2  11      542.05      524.77      6.73 o 
   6   2  11        8.43       12.97      1.34 o 
   7   2  11       17.63       18.55      1.84 o 
   8   2  11        3.53        5.43      1.45 o 
   9   2  11       13.11       12.22      2.09 o 
  10   2  11        4.46        0.40      1.88 o 
  11   2  11      121.72      125.95      6.09 o 
  12   2  11       58.40       68.74      5.08 o 
  13   2  11       49.50       55.79      5.30 o 
 -19   3  11       68.31       78.09      5.69 o 
 -18   3  11      144.59      151.61     12.38 o 
 -17   3  11       19.79       16.08      2.39 o 
 -16   3  11        4.78        5.75      1.84 o 
 -15   3  11       94.09       81.76      4.07 o 
 -14   3  11        2.68        3.89      1.30 o 
 -13   3  11      340.40      313.80      6.48 o 
 -12   3  11      111.95       94.26      3.14 o 
 -11   3  11      399.77      418.92      7.18 o 
 -10   3  11      698.63      669.52      9.81 o 
  -9   3  11        0.44        1.52      0.84 o 
  -8   3  11     2488.77     2527.75     23.99 o 
  -7   3  11       26.78       22.01      1.14 o 
  -6   3  11       52.80       51.07      2.12 o 
  -5   3  11       49.84       49.62      1.71 o 
  -4   3  11      792.55      776.91      9.44 o 
  -3   3  11      154.24      148.34      2.99 o 
  -2   3  11        1.21        2.62      0.88 o 
  -1   3  11      244.43      234.87      4.14 o 
   0   3  11      187.44      194.43      5.46 o 
   1   3  11      776.84      745.33      8.74 o 
   2   3  11      391.86      341.83      6.87 o 
   3   3  11       45.82       40.35      1.91 o 
   4   3  11       21.27       18.09      1.31 o 
   5   3  11      282.02      239.73      4.81 o 
   6   3  11      268.30      260.74      5.31 o 
   7   3  11      194.88      195.82      4.88 o 
   8   3  11       66.89       73.43      3.39 o 
   9   3  11      236.85      226.47      6.58 o 
  10   3  11      255.89      270.66      7.33 o 
  11   3  11      194.60      194.61      6.94 o 
  12   3  11        4.45        4.47      2.32 o 
 -18   4  11        3.14        5.28      1.94 o 
 -17   4  11       35.22       44.04      3.38 o 
 -16   4  11       95.05       94.22      6.31 o 
 -15   4  11       58.23       61.79      3.58 o 
 -14   4  11       39.36       34.90      2.31 o 
 -13   4  11      137.19      138.00      3.93 o 
 -12   4  11        1.62        0.50      1.15 o 
 -11   4  11       55.63       51.09      2.84 o 
 -10   4  11     2138.71     2028.73     30.53 o 
  -9   4  11      204.43      191.62      5.13 o 
  -8   4  11      444.56      415.47      8.11 o 
  -7   4  11      203.31      192.01      5.00 o 
  -6   4  11     1575.44     1508.01     21.03 o 
  -5   4  11      712.17      729.66     10.87 o 
  -4   4  11      133.73      117.34      3.65 o 
  -3   4  11      833.36      789.75     12.35 o 
  -2   4  11        8.86        8.01      1.64 o 
  -1   4  11       90.68       76.22      3.70 o 
   0   4  11       16.48       18.38      2.17 o 
   1   4  11       29.60       25.39      2.00 o 
   2   4  11      160.53      163.86      4.90 o 
   3   4  11        8.36        6.44      1.68 o 
   4   4  11      164.91      169.47      5.70 o 
   5   4  11        0.10       -1.43      1.43 o 
   6   4  11      288.87      306.97      7.75 o 
   7   4  11        0.95        0.68      1.78 o 
   8   4  11       14.09       22.62      3.12 o 
   9   4  11       33.47       43.83      4.39 o 
  10   4  11       29.93       33.39      5.84 o 
  11   4  11      177.30      197.69     10.20 o 
 -16   5  11        1.01       -1.70      1.89 o 
 -15   5  11       40.74       41.77      3.38 o 
 -14   5  11       21.93       23.53      4.57 o 
 -13   5  11       19.69       14.35      3.31 o 
 -12   5  11        0.89        1.26      1.90 o 
 -11   5  11        2.06        1.82      1.57 o 
 -10   5  11      182.30      184.18      5.30 o 
  -9   5  11        0.59        0.00      1.26 o 
  -8   5  11      965.47      925.41     14.19 o 
  -7   5  11        1.74        1.16      1.04 o 
  -6   5  11        3.38        4.26      1.24 o 
  -5   5  11      391.02      380.68      7.26 o 
  -4   5  11      187.50      173.78      5.19 o 
  -3   5  11       55.63       48.74      2.83 o 
  -2   5  11        6.14        4.77      1.70 o 
  -1   5  11      265.82      258.50      6.12 o 
   0   5  11       57.65       51.81      2.82 o 
   1   5  11      241.06      225.63      6.77 o 
   2   5  11      516.34      510.67     10.30 o 
   3   5  11       83.85       84.42      4.49 o 
   4   5  11       17.89       13.58      2.44 o 
   5   5  11       62.67       67.66      4.26 o 
   6   5  11       54.67       53.64      3.71 o 
   7   5  11      169.30      170.68      6.29 o 
   8   5  11        4.38        5.00      2.18 o 
   9   5  11       50.93       61.43      4.97 o 
 -14   6  11       22.93       25.98      3.88 o 
 -13   6  11       10.74        7.36      2.85 o 
 -12   6  11        2.17       -0.64      2.22 o 
 -11   6  11      120.60      125.38      6.30 o 
 -10   6  11      200.52      182.66      6.79 o 
  -9   6  11        0.20        1.34      1.64 o 
  -8   6  11       29.34       26.96      3.04 o 
  -7   6  11       97.02      103.25      4.88 o 
  -6   6  11        2.92        4.04      1.69 o 
  -5   6  11        5.96        5.45      1.75 o 
  -4   6  11        8.44        7.24      1.99 o 
  -3   6  11       32.96       36.39      4.15 o 
  -2   6  11      147.87      137.54      5.86 o 
  -1   6  11      192.36      185.24      6.81 o 
   0   6  11        7.65        5.44      2.17 o 
   1   6  11        1.94       -0.25      2.16 o 
   2   6  11        1.13        0.05      1.86 o 
   3   6  11      124.46      106.81      6.14 o 
   4   6  11      131.72      132.73      8.65 o 
   5   6  11        8.76        9.15      3.37 o 
   6   6  11        7.61        8.42      3.82 o 
   7   6  11        7.31       11.36      5.28 o 
 -10   7  11      242.85      250.79     10.31 o 
  -9   7  11       55.38       59.69      5.59 o 
  -8   7  11       14.73       16.73      3.24 o 
  -7   7  11       16.40       12.32      5.12 o 
  -6   7  11      166.35      185.83      7.33 o 
  -5   7  11       76.66       80.21      5.35 o 
  -4   7  11        6.24        5.17      2.83 o 
  -3   7  11        4.68        3.11      2.60 o 
  -2   7  11      193.98      219.39      9.06 o 
  -1   7  11        0.85       -0.78      2.41 o 
   0   7  11        1.09        1.51      2.48 o 
   1   7  11      104.91       86.22      6.50 o 
   2   7  11       15.72       18.47      3.80 o 
   3   7  11       20.89       26.81      6.82 o 
 -20   0  12      265.23      262.90     14.13 o 
 -18   0  12       76.29       74.51      6.56 o 
 -16   0  12        9.54       10.74      2.42 o 
 -14   0  12     1436.97     1463.21     19.21 o 
 -12   0  12       80.28       87.54      3.63 o 
 -10   0  12       21.18       15.94      1.46 o 
  -8   0  12       19.01       11.32      1.03 o 
  -6   0  12       19.54       41.17      1.82 o 
  -4   0  12     3032.45     3176.96     30.27 o 
  -2   0  12        0.24       -0.68      0.68 o 
   0   0  12      226.43      242.81      6.95 o 
   2   0  12      244.31      237.94      4.92 o 
   4   0  12      674.13      663.69     11.37 o 
   6   0  12       72.79      109.54      4.34 o 
   8   0  12       11.55        4.11      1.93 o 
  10   0  12       58.76       36.27      6.17 o 
  12   0  12      235.60      278.63     15.11 o 
 -20   1  12        8.84        4.66      3.18 o 
 -19   1  12        8.71       17.96      3.86 o 
 -18   1  12       38.58       40.56      6.11 o 
 -17   1  12        1.65       -0.05      1.95 o 
 -16   1  12       18.60       21.43      2.36 o 
 -15   1  12       23.73       17.84      2.06 o 
 -14   1  12      297.17      292.45      5.31 o 
 -13   1  12      304.56      296.80      5.18 o 
 -12   1  12      128.81      117.24      2.67 o 
 -11   1  12      127.91      123.03      2.49 o 
 -10   1  12       62.26       61.42      1.85 o 
  -9   1  12      297.90      316.36      3.74 o 
  -8   1  12       44.86       40.48      1.41 o 
  -7   1  12       60.34       65.28      1.57 o 
  -6   1  12       60.77       65.09      1.47 o 
  -5   1  12       31.17       37.17      1.20 o 
  -4   1  12     1735.05     1759.66     12.28 o 
  -3   1  12      689.38      693.52      5.83 o 
  -2   1  12      877.88      808.71      6.65 o 
  -1   1  12      716.99      723.18      6.74 o 
   0   1  12       20.41       17.72      1.05 o 
   1   1  12      110.45      114.91      3.65 o 
   2   1  12      765.68      762.48      7.66 o 
   3   1  12        1.27       -0.31      0.73 o 
   4   1  12      136.49      146.36      3.41 o 
   5   1  12       25.27       23.57      1.76 o 
   6   1  12      117.65      127.54      3.77 o 
   7   1  12       58.41       58.63      3.07 o 
   8   1  12       49.56       44.61      2.60 o 
   9   1  12        1.95        0.25      1.42 o 
  10   1  12       30.60       24.73      2.41 o 
  11   1  12       41.88       52.17      4.27 o 
  12   1  12      112.29      111.49      6.05 o 
  13   1  12        0.26       -2.20      2.20 o 
 -20   2  12        6.38        6.31      3.35 o 
 -19   2  12       42.31       53.21      5.70 o 
 -18   2  12       84.45       76.68      8.23 o 
 -17   2  12       22.48       32.92      3.63 o 
 -16   2  12      473.71      456.59     18.22 o 
 -15   2  12      141.56      131.62      4.51 o 
 -14   2  12      198.82      218.81      4.75 o 
 -13   2  12     1814.59     1667.90     20.04 o 
 -12   2  12       48.07       53.29      2.43 o 
 -11   2  12      181.76      163.78      3.61 o 
 -10   2  12       47.63       37.65      1.84 o 
  -9   2  12      364.97      380.89      5.31 o 
  -8   2  12      856.50      881.42      9.61 o 
  -7   2  12        4.33        3.80      0.66 o 
  -6   2  12      754.02      764.16      7.04 o 
  -5   2  12       32.02       29.09      1.07 o 
  -4   2  12       37.63       42.80      1.26 o 
  -3   2  12        4.87        6.87      0.66 o 
  -2   2  12       37.13       43.55      1.30 o 
  -1   2  12       42.56       45.34      1.41 o 
   0   2  12      162.27      162.01      2.53 o 
   1   2  12      664.08      639.33      7.85 o 
   2   2  12       35.04       53.29      2.02 o 
   3   2  12      279.41      263.95      4.20 o 
   4   2  12     1385.67     1355.79     13.95 o 
   5   2  12      187.21      185.00      5.46 o 
   6   2  12       14.76       19.41      1.86 o 
   7   2  12        5.45        5.51      1.44 o 
   8   2  12       53.18       46.25      3.15 o 
   9   2  12      131.71      124.61      5.84 o 
  10   2  12      108.73      124.93      7.30 o 
  11   2  12       57.17       42.43      3.87 o 
  12   2  12        8.98       11.07      2.94 o 
 -19   3  12       39.71       45.27      4.56 o 
 -18   3  12        4.93        5.31      2.60 o 
 -17   3  12        0.09       -1.26      1.44 o 
 -16   3  12      129.75      124.18      5.21 o 
 -15   3  12        2.32        6.21      1.67 o 
 -14   3  12      116.71      104.86      4.30 o 
 -13   3  12        0.03       -0.17      1.11 o 
 -12   3  12        5.60       20.41      1.86 o 
 -11   3  12        3.74        7.88      1.22 o 
 -10   3  12      128.44      120.07      3.46 o 
  -9   3  12       43.28       68.18      3.35 o 
  -8   3  12       24.16       21.60      1.32 o 
  -7   3  12     1436.28     1447.64     14.03 o 
  -6   3  12      248.89      368.57     11.42 o 
  -5   3  12       22.97       18.37      1.51 o 
  -4   3  12      360.83      347.58      5.51 o 
  -3   3  12      150.82      136.08      3.41 o 
  -2   3  12      156.84      159.41      3.21 o 
  -1   3  12      124.43      125.51      3.04 o 
   0   3  12       10.96       12.26      1.23 o 
   1   3  12      283.55      280.22      5.21 o 
   2   3  12       29.61       34.04      1.61 o 
   3   3  12      322.48      339.35      4.78 o 
   4   3  12        0.06       -0.37      0.96 o 
   5   3  12      233.23      223.50      4.88 o 
   6   3  12      481.96      482.03      8.36 o 
   7   3  12      289.49      267.16      5.67 o 
   8   3  12       20.04       10.89      2.26 o 
   9   3  12        4.20       12.03      2.27 o 
  10   3  12       15.65       16.51      2.88 o 
  11   3  12       11.33        6.59      2.25 o 
 -18   4  12        1.16       -0.27      1.76 o 
 -17   4  12      145.27      147.08      5.66 o 
 -16   4  12       81.31       92.48      4.36 o 
 -15   4  12      205.81      216.12      5.75 o 
 -14   4  12      105.19      111.24      3.97 o 
 -13   4  12       26.52       22.29      1.91 o 
 -12   4  12        9.12       15.02      2.14 o 
 -11   4  12       29.88       25.31      2.19 o 
 -10   4  12        7.76        8.48      1.78 o 
  -9   4  12        3.26        1.86      1.36 o 
  -8   4  12       95.94       96.35      4.00 o 
  -7   4  12      545.72      506.15      9.40 o 
  -6   4  12        7.36        5.62      1.48 o 
  -5   4  12        5.88        5.72      1.43 o 
  -4   4  12       76.68       71.89      4.02 o 
  -3   4  12       68.91       63.31      3.39 o 
  -2   4  12      142.36      141.09      5.34 o 
  -1   4  12       20.08       20.08      2.03 o 
   0   4  12       73.37       87.60      3.61 o 
   1   4  12       31.39       27.84      2.57 o 
   2   4  12       78.13       66.45      3.61 o 
   3   4  12        4.22        2.93      1.57 o 
   4   4  12       44.23       45.23      3.28 o 
   5   4  12       33.42       38.03      3.20 o 
   6   4  12      115.25      124.37      5.65 o 
   7   4  12        8.09        5.60      2.22 o 
   8   4  12       30.92       39.68      3.68 o 
   9   4  12        3.29        1.90      2.60 o 
  10   4  12       62.28       71.04      8.69 o 
 -16   5  12        3.28        2.46      2.15 o 
 -15   5  12        6.28        4.80      1.97 o 
 -14   5  12      110.29      140.78      6.20 o 
 -13   5  12       27.96       26.62      2.82 o 
 -12   5  12        6.02       12.02      2.15 o 
 -11   5  12        1.35        3.52      1.68 o 
 -10   5  12      488.04      493.80     15.83 o 
  -9   5  12       31.96       21.00      2.19 o 
  -8   5  12      749.26      714.75     13.48 o 
  -7   5  12      259.43      234.73      5.75 o 
  -6   5  12      338.16      321.57     13.85 o 
  -5   5  12       98.61      113.46      4.33 o 
  -4   5  12        3.54        3.71      1.37 o 
  -3   5  12      211.86      198.33      5.31 o 
  -2   5  12       66.01       68.17      3.58 o 
  -1   5  12       97.99       87.13      3.91 o 
   0   5  12       23.06       28.24      2.37 o 
   1   5  12       46.57       42.28      3.48 o 
   2   5  12      127.74      126.09      5.11 o 
   3   5  12      218.65      231.31      6.80 o 
   4   5  12       87.82       88.20      4.78 o 
   5   5  12        0.20       -1.57      1.57 o 
   6   5  12        5.10        4.33      2.18 o 
   7   5  12       14.97       13.03      3.41 o 
   8   5  12       43.29       50.06      4.34 o 
 -13   6  12       70.58       67.47      6.44 o 
 -12   6  12       10.30       15.76      3.51 o 
 -11   6  12        7.28        2.86      2.68 o 
 -10   6  12        9.67        4.83      2.19 o 
  -9   6  12       12.11       14.49      2.65 o 
  -8   6  12        0.03        1.92      1.90 o 
  -7   6  12       15.09       21.99      2.71 o 
  -6   6  12       28.82       26.30      2.87 o 
  -5   6  12        2.46        3.44      2.54 o 
  -4   6  12      113.98      112.06      7.53 o 
  -3   6  12        2.98        6.78      2.09 o 
  -2   6  12       24.11       16.68      2.69 o 
  -1   6  12       27.72       29.21      2.92 o 
   0   6  12        0.09        9.05      2.47 o 
   1   6  12        7.10       11.63      2.78 o 
   2   6  12        0.74       -2.22      2.22 o 
   3   6  12       20.01       16.01      3.80 o 
   4   6  12      275.79      303.52     12.55 o 
   5   6  12       36.98       38.06      3.10 o 
   6   6  12       51.54       77.11      7.25 o 
  -9   7  12        1.34        3.84      2.51 o 
  -8   7  12       23.57       17.74      3.61 o 
  -7   7  12      130.25      157.72     11.30 o 
  -6   7  12      237.13      271.87      9.28 o 
  -5   7  12        0.62        0.28      2.02 o 
  -4   7  12        0.67        1.20      2.52 o 
  -3   7  12      976.68      974.20     32.87 o 
  -2   7  12        0.47        0.92      2.06 o 
  -1   7  12       13.98       16.48      3.54 o 
   0   7  12       34.19       50.22      5.29 o 
   1   7  12        1.29        0.26      2.85 o 
 -19   0  13      647.51      674.12     22.74 o 
 -17   0  13       10.48       13.57      3.31 o 
 -15   0  13       68.85       78.10      3.90 o 
 -13   0  13        6.28       18.62      1.87 o 
 -11   0  13      432.84      441.84      7.70 o 
  -9   0  13     1374.68     1431.95     15.86 o 
  -7   0  13      842.42      895.02     10.21 o 
  -5   0  13      384.77      437.00      6.72 o 
  -3   0  13     3921.00     3892.73     36.92 o 
  -1   0  13      138.39      144.73      3.72 o 
   1   0  13        0.35        0.42      0.95 o 
   3   0  13      701.68      645.62     11.16 o 
   5   0  13     1953.31     1982.57     26.73 o 
   7   0  13      988.86      920.76     22.41 o 
   9   0  13      266.15      247.35     14.87 o 
  11   0  13      462.70      496.09     19.64 o 
 -20   1  13        1.99       -0.66      2.85 o 
 -19   1  13       20.89       29.37      4.56 o 
 -18   1  13       38.93       39.14      4.07 o 
 -17   1  13        9.06        4.93      2.59 o 
 -16   1  13      157.07      165.33      5.90 o 
 -15   1  13       83.32       77.56      3.52 o 
 -14   1  13        3.86        1.32      1.17 o 
 -13   1  13       21.53       14.84      1.56 o 
 -12   1  13        5.85        1.00      0.78 o 
 -11   1  13       79.48       85.92      2.73 o 
 -10   1  13      160.45      169.02      2.87 o 
  -9   1  13       41.73       32.85      1.65 o 
  -8   1  13       93.86       94.19      2.01 o 
  -7   1  13      647.62      669.42      6.28 o 
  -6   1  13       77.75       65.13      1.70 o 
  -5   1  13      420.09      431.06      4.48 o 
  -4   1  13        3.29        1.89      0.50 o 
  -3   1  13       87.34      100.99      2.15 o 
  -2   1  13      175.25      179.13      2.77 o 
  -1   1  13      117.67      116.87      2.76 o 
   0   1  13       16.11       11.15      0.97 o 
   1   1  13       22.59       23.10      1.37 o 
   2   1  13      315.97      328.34      4.77 o 
   3   1  13        0.24        0.73      0.88 o 
   4   1  13       61.18       51.22      2.46 o 
   5   1  13      603.67      563.13      9.39 o 
   6   1  13        0.36       -1.05      1.05 o 
   7   1  13       14.21       10.85      1.65 o 
   8   1  13       26.03       21.72      2.30 o 
   9   1  13       20.88       16.54      2.18 o 
  10   1  13      166.51      176.58      8.76 o 
  11   1  13       15.15       10.38      3.21 o 
  12   1  13      129.04      126.92      7.97 o 
 -20   2  13        9.20        0.40      4.04 o 
 -19   2  13      112.46      136.70      8.89 o 
 -18   2  13       47.92       44.94      5.12 o 
 -17   2  13      102.67      102.51      6.96 o 
 -16   2  13       46.74       45.88      3.96 o 
 -15   2  13        8.40       14.73      2.08 o 
 -14   2  13       36.43       47.54      3.20 o 
 -13   2  13      210.52      192.30      4.61 o 
 -12   2  13      875.97      856.79     11.76 o 
 -11   2  13     1059.78     1068.30     12.77 o 
 -10   2  13      343.71      354.00      5.64 o 
  -9   2  13      476.93      505.62      6.61 o 
  -8   2  13        4.90        1.51      0.69 o 
  -7   2  13      341.96      362.44      4.80 o 
  -6   2  13      276.90      272.68      3.50 o 
  -5   2  13       90.47       79.47      1.82 o 
  -4   2  13      147.20      148.37      2.36 o 
  -3   2  13       32.23       23.63      1.12 o 
  -2   2  13     1352.21     1333.28     11.27 o 
  -1   2  13      117.34      125.01      2.53 o 
   0   2  13       26.87       28.42      1.35 o 
   1   2  13        0.11        0.44      0.83 o 
   2   2  13     1398.76     1351.39     13.82 o 
   3   2  13      728.23      686.85      8.69 o 
   4   2  13      440.34      472.29      7.85 o 
   5   2  13        3.04        4.13      1.36 o 
   6   2  13       23.62       23.03      2.18 o 
   7   2  13      241.71      252.35      8.00 o 
   8   2  13        0.83        2.32      1.90 o 
   9   2  13        1.69        0.93      1.93 o 
  10   2  13       47.14       47.50      3.99 o 
  11   2  13       22.76       20.47      3.15 o 
 -19   3  13       26.87       35.38      5.49 o 
 -18   3  13       34.08       36.56      4.02 o 
 -17   3  13      105.13       97.27      5.82 o 
 -16   3  13      204.92      191.44      8.25 o 
 -15   3  13       60.33       48.35      3.43 o 
 -14   3  13        9.44       11.50      1.78 o 
 -13   3  13      231.87      195.37      4.98 o 
 -12   3  13        3.08        6.46      1.27 o 
 -11   3  13      166.69      154.54      4.10 o 
 -10   3  13      313.50      281.23      5.34 o 
  -9   3  13      425.48      394.01      6.44 o 
  -8   3  13       11.50       17.16      1.34 o 
  -7   3  13      185.36      162.03      2.92 o 
  -6   3  13      398.47      422.88      6.05 o 
  -5   3  13      129.19      106.22      2.30 o 
  -4   3  13       22.74       18.10      1.52 o 
  -3   3  13       50.12       45.05      2.11 o 
  -2   3  13       29.67       35.11      1.86 o 
  -1   3  13        6.81        2.95      1.02 o 
   0   3  13       40.71       36.25      2.00 o 
   1   3  13      199.28      176.06      3.96 o 
   2   3  13      433.09      404.36      5.69 o 
   3   3  13        0.00       -0.89      1.30 o 
   4   3  13      443.14      450.53      7.30 o 
   5   3  13        7.70       11.41      1.57 o 
   6   3  13      198.38      197.32      4.99 o 
   7   3  13        0.19        0.81      1.55 o 
   8   3  13       29.35       39.19      3.89 o 
   9   3  13      243.33      265.99      7.43 o 
  10   3  13       52.38       51.28      3.82 o 
 -18   4  13        3.54        0.97      4.87 o 
 -17   4  13       92.87       90.17      4.60 o 
 -16   4  13        0.09       -0.63      1.51 o 
 -15   4  13      175.95      206.68      5.66 o 
 -14   4  13       92.64       88.88      4.03 o 
 -13   4  13        1.03        1.15      1.27 o 
 -12   4  13       35.80       34.85      2.62 o 
 -11   4  13       99.69       99.60      4.61 o 
 -10   4  13       97.45       90.92      4.32 o 
  -9   4  13       24.01       21.09      2.23 o 
  -8   4  13      610.14      560.74     12.79 o 
  -7   4  13        0.01       -0.39      1.15 o 
  -6   4  13      632.71      574.16     10.52 o 
  -5   4  13      126.29      133.36      4.57 o 
  -4   4  13       42.13       33.34      2.71 o 
  -3   4  13        4.72        1.59      1.27 o 
  -2   4  13      233.76      187.86      5.31 o 
  -1   4  13      102.26       87.11      3.99 o 
   0   4  13       18.70       17.39      1.89 o 
   1   4  13      117.13      109.88      5.21 o 
   2   4  13        2.37       -1.26      1.69 o 
   3   4  13       64.35       64.66      4.47 o 
   4   4  13       21.12       19.58      2.62 o 
   5   4  13       98.90       81.87      6.14 o 
   6   4  13       12.05        6.59      2.21 o 
   7   4  13       53.42       51.62      4.40 o 
   8   4  13      101.87      117.42      7.17 o 
   9   4  13       77.71       92.40      6.67 o 
 -16   5  13       51.03       60.25      4.60 o 
 -15   5  13        3.26        6.95      2.13 o 
 -14   5  13        1.13        1.48      1.93 o 
 -13   5  13        9.40        6.14      2.02 o 
 -12   5  13      160.09      166.66      5.89 o 
 -11   5  13       33.19       28.63      2.81 o 
 -10   5  13       58.20       46.61      3.41 o 
  -9   5  13      135.30      126.57      4.68 o 
  -8   5  13        1.42        3.20      2.07 o 
  -7   5  13       13.08       15.49      1.99 o 
  -6   5  13       18.27       17.51      2.06 o 
  -5   5  13        7.94        8.43      1.62 o 
  -4   5  13       73.65       66.16      3.58 o 
  -3   5  13        9.75        4.36      1.50 o 
  -2   5  13       66.86       62.35      3.61 o 
  -1   5  13       37.65       28.68      2.74 o 
   0   5  13      454.26      401.98      9.59 o 
   1   5  13       18.81       20.19      2.63 o 
   2   5  13        8.25        6.76      2.23 o 
   3   5  13      313.73      312.65      8.32 o 
   4   5  13      299.11      309.08      8.35 o 
   5   5  13        0.10       -2.14      2.14 o 
   6   5  13       12.85       19.04      3.22 o 
   7   5  13       16.84       16.65      3.31 o 
 -13   6  13        7.34        7.64      3.15 o 
 -12   6  13        0.55        1.19      2.69 o 
 -11   6  13      242.04      225.56     10.48 o 
 -10   6  13        6.08        2.75      2.11 o 
  -9   6  13      148.40      156.12      6.71 o 
  -8   6  13      158.90      152.43      6.38 o 
  -7   6  13        8.36       12.10      2.41 o 
  -6   6  13        4.60        5.30      2.02 o 
  -5   6  13       53.29       59.36      4.32 o 
  -4   6  13       11.03        8.80      2.29 o 
  -3   6  13       74.00       70.65      4.76 o 
  -2   6  13        9.23        8.90      2.44 o 
  -1   6  13        0.05       -0.92      1.65 o 
   0   6  13        1.16        2.39      2.29 o 
   1   6  13       29.41       26.58      3.66 o 
   2   6  13      129.43      141.48     13.58 o 
   3   6  13       42.31       42.02      2.87 o 
   4   6  13       18.99       23.78      2.70 o 
  -7   7  13        4.44        5.46      2.58 o 
  -6   7  13       26.36       25.37      3.71 o 
  -5   7  13       12.67        8.63      3.07 o 
  -4   7  13        5.17        5.75      2.87 o 
  -3   7  13      131.31      137.71      8.10 o 
  -2   7  13      123.45      129.18      7.74 o 
  -1   7  13       27.52       27.44      5.83 o 
 -20   0  14       26.67       18.52      7.31 o 
 -18   0  14      283.50      317.01     14.12 o 
 -16   0  14       58.77       56.06      4.05 o 
 -14   0  14       25.65       31.86      2.34 o 
 -12   0  14       15.50       13.98      1.78 o 
 -10   0  14        6.09        5.92      1.31 o 
  -8   0  14       96.29      101.92      2.88 o 
  -6   0  14      534.84      528.57      8.83 o 
  -4   0  14     2379.87     2442.76     25.61 o 
  -2   0  14       45.43       41.62      2.65 o 
   0   0  14      837.48      800.88     11.54 o 
   2   0  14      136.07      131.95      6.08 o 
   4   0  14     1289.18     1220.41     18.30 o 
   6   0  14      499.63      506.81     12.36 o 
   8   0  14       11.79       15.52      4.64 o 
  10   0  14       14.05        5.12      4.09 o 
 -20   1  14      197.01      241.34     15.60 o 
 -19   1  14       58.84       57.79      5.90 o 
 -18   1  14       10.48        6.21      2.54 o 
 -17   1  14       13.37       17.82      4.71 o 
 -16   1  14       65.96       62.27      4.15 o 
 -15   1  14        6.69        6.33      1.48 o 
 -14   1  14      243.28      246.18      5.40 o 
 -13   1  14      627.28      621.92      8.91 o 
 -12   1  14     1045.76      988.83     11.04 o 
 -11   1  14      240.54      239.77      4.50 o 
 -10   1  14       32.09       28.69      1.38 o 
  -9   1  14      128.63      114.77      2.27 o 
  -8   1  14       13.06       16.70      1.05 o 
  -7   1  14      614.83      656.14      7.38 o 
  -6   1  14      101.84      103.04      2.19 o 
  -5   1  14      300.75      313.05      3.86 o 
  -4   1  14       41.95       46.00      1.53 o 
  -3   1  14       62.94       63.99      1.90 o 
  -2   1  14      372.46      371.05      4.42 o 
  -1   1  14       39.23       40.66      1.62 o 
   0   1  14     1085.59     1050.27     10.42 o 
   1   1  14      264.84      290.98      4.47 o 
   2   1  14        0.04        0.83      0.89 o 
   3   1  14       53.43       43.77      2.30 o 
   4   1  14      525.19      500.84      7.77 o 
   5   1  14       16.34       10.85      1.55 o 
   6   1  14       72.79       64.77      3.41 o 
   7   1  14       36.18       34.11      2.66 o 
   8   1  14       10.69       10.17      2.03 o 
   9   1  14        5.09        8.78      2.65 o 
  10   1  14       18.04       12.64      3.94 o 
  11   1  14       43.31       51.26      5.19 o 
 -19   2  14       30.83       26.28      4.31 o 
 -18   2  14        2.02        5.04      2.90 o 
 -17   2  14        9.50       10.78      2.64 o 
 -16   2  14       11.61        9.53      2.37 o 
 -15   2  14        8.07        7.75      2.12 o 
 -14   2  14      167.26      140.34      4.24 o 
 -13   2  14      296.93      273.66      5.67 o 
 -12   2  14      506.07      526.04      7.82 o 
 -11   2  14     1285.79     1173.84     20.61 o 
 -10   2  14      464.71      469.88      7.53 o 
  -9   2  14      231.36      226.66      3.87 o 
  -8   2  14        0.76        0.69      0.67 o 
  -7   2  14      528.01      528.12      6.42 o 
  -6   2  14        0.00        0.33      0.61 o 
  -5   2  14      403.84      392.13      4.74 o 
  -4   2  14        0.76       -0.58      0.58 o 
  -3   2  14        2.05        3.22      0.72 o 
  -2   2  14      325.85      317.56      4.93 o 
  -1   2  14      316.82      302.28      4.09 o 
   0   2  14      434.72      418.80      5.17 o 
   1   2  14        0.01       -0.89      0.89 o 
   2   2  14        8.85       11.05      1.30 o 
   3   2  14        0.49        0.70      1.01 o 
   4   2  14       61.38       69.91      3.90 o 
   5   2  14      226.35      224.87      8.31 o 
   6   2  14      215.94      228.59      6.23 o 
   7   2  14        1.71        1.27      1.60 o 
   8   2  14      322.45      320.89      8.63 o 
   9   2  14       37.18       37.10      3.71 o 
  10   2  14       41.50       43.28      4.18 o 
 -19   3  14        0.46       -0.07      2.41 o 
 -18   3  14        0.70        3.97      2.35 o 
 -17   3  14       97.78       99.95      5.95 o 
 -16   3  14        1.24       -1.45      1.45 o 
 -15   3  14       18.78       24.99      2.56 o 
 -14   3  14       15.74       20.66      2.48 o 
 -13   3  14      160.49      157.66      6.18 o 
 -12   3  14        0.88        0.19      1.01 o 
 -11   3  14       44.62       51.13      2.72 o 
 -10   3  14       30.38       25.65      1.93 o 
  -9   3  14      160.75      171.80      3.97 o 
  -8   3  14      457.27      416.67      6.43 o 
  -7   3  14       13.72       15.39      1.34 o 
  -6   3  14      342.93      304.61      4.67 o 
  -5   3  14      718.62      723.19      8.18 o 
  -4   3  14        4.46        7.12      0.87 o 
  -3   3  14       88.12       91.86      2.66 o 
  -2   3  14      479.76      454.68      6.01 o 
  -1   3  14        3.47        4.40      0.91 o 
   0   3  14       80.52       70.63      2.02 o 
   1   3  14       21.27       23.52      1.83 o 
   2   3  14       41.44       35.66      1.92 o 
   3   3  14       21.62       20.64      2.48 o 
   4   3  14       97.67       87.21      4.21 o 
   5   3  14      253.18      238.21      5.31 o 
   6   3  14       88.42       76.15      3.90 o 
   7   3  14       42.95       42.69      3.45 o 
   8   3  14       79.57       82.14      5.63 o 
   9   3  14        0.83        2.25      1.76 o 
  10   3  14       96.50      129.95      6.01 o 
 -17   4  14      265.58      279.87      7.12 o 
 -16   4  14        0.67        1.08      1.55 o 
 -15   4  14        7.93       13.58      2.09 o 
 -14   4  14       73.00       81.75      4.89 o 
 -13   4  14       49.01       48.37      2.34 o 
 -12   4  14       82.38       75.75      3.67 o 
 -11   4  14       26.95       24.26      2.32 o 
 -10   4  14       67.73       60.69      3.63 o 
  -9   4  14       85.08       82.07      4.14 o 
  -8   4  14        3.02        3.28      1.45 o 
  -7   4  14        0.32       -0.85      1.22 o 
  -6   4  14        0.66       -0.33      1.29 o 
  -5   4  14      619.49      550.19     15.69 o 
  -4   4  14      202.37      184.09      5.30 o 
  -3   4  14      158.01      144.71      4.87 o 
  -2   4  14       32.08       37.00      2.80 o 
  -1   4  14       90.10       87.12      3.84 o 
   0   4  14       19.97       15.75      1.95 o 
   1   4  14      175.14      158.12      6.29 o 
   2   4  14       19.02       19.26      2.71 o 
   3   4  14        0.18        2.09      2.18 o 
   4   4  14        0.59       -1.66      1.81 o 
   5   4  14       23.93       33.10      3.25 o 
   6   4  14        2.44        4.20      2.06 o 
   7   4  14       17.74       25.22      3.91 o 
   8   4  14        6.74        4.40      4.29 o 
 -15   5  14      160.82      168.36      7.74 o 
 -14   5  14       90.67      105.35      5.59 o 
 -13   5  14        9.54       10.20      2.32 o 
 -12   5  14      195.40      201.73      6.52 o 
 -11   5  14      143.28      136.14      5.49 o 
 -10   5  14       13.29       10.32      2.10 o 
  -9   5  14        0.02        0.11      1.34 o 
  -8   5  14      211.05      228.29      6.19 o 
  -7   5  14      333.69      337.66      7.67 o 
  -6   5  14        0.15       -1.26      1.26 o 
  -5   5  14       37.40       34.35      2.86 o 
  -4   5  14      107.67      112.87      4.69 o 
  -3   5  14        3.89        0.64      1.45 o 
  -2   5  14       25.44       32.70      4.64 o 
  -1   5  14       32.42       31.77      2.72 o 
   0   5  14        0.57       -0.70      1.55 o 
   1   5  14       42.29       38.89      3.35 o 
   2   5  14        4.94        4.98      2.11 o 
   3   5  14       84.20       76.45      5.24 o 
   4   5  14       20.00       20.12      3.25 o 
   5   5  14       51.74       55.00      5.21 o 
   6   5  14       14.50       16.16      3.21 o 
 -12   6  14        6.30        1.58      2.69 o 
 -11   6  14        0.81        7.31      4.14 o 
 -10   6  14        0.18       -0.94      4.14 o 
  -9   6  14       43.63       41.29      3.74 o 
  -8   6  14       27.30       32.27      3.41 o 
  -7   6  14        0.20        1.10      1.94 o 
  -6   6  14      134.82      143.14      6.38 o 
  -5   6  14       11.46       13.91      2.71 o 
  -4   6  14        0.02       -0.41      1.78 o 
  -3   6  14       57.35       50.99      4.39 o 
  -2   6  14       13.10       18.56      3.14 o 
  -1   6  14       22.60       31.31      3.91 o 
   0   6  14      237.69      223.32     11.11 o 
   1   6  14        1.22        0.88      1.53 o 
   2   6  14       23.04       24.94      2.72 o 
   3   6  14       21.15       34.62      3.80 o 
 -19   0  15      263.23      263.68     18.52 o 
 -17   0  15       38.05       43.06      5.96 o 
 -15   0  15      314.31      349.35      8.14 o 
 -13   0  15       26.98       44.79      4.28 o 
 -11   0  15      185.11      212.35      5.56 o 
  -9   0  15        4.20       10.80      1.37 o 
  -7   0  15       98.24      110.09      3.17 o 
  -5   0  15      613.51      632.63      9.24 o 
  -3   0  15      351.78      366.98      7.06 o 
  -1   0  15       46.17       46.61      2.86 o 
   1   0  15      945.13      868.81     13.68 o 
   3   0  15        1.03        0.65      1.46 o 
   5   0  15      741.47      719.02     25.25 o 
   7   0  15       49.08       39.67     12.43 o 
   9   0  15       12.53       11.07      4.30 o 
 -20   1  15       22.36       21.16      5.48 o 
 -19   1  15        1.12        5.12      3.79 o 
 -18   1  15        3.47        2.99      2.33 o 
 -17   1  15       18.62        8.22      2.49 o 
 -16   1  15      122.38      110.31      5.37 o 
 -15   1  15      132.47      127.90      5.13 o 
 -14   1  15      309.44      288.65      5.89 o 
 -13   1  15       58.48       43.93      2.40 o 
 -12   1  15       31.53       31.56      2.19 o 
 -11   1  15        0.10       -0.56      0.81 o 
 -10   1  15       17.15       10.48      1.13 o 
  -9   1  15     1308.19     1326.66     11.96 o 
  -8   1  15       52.33       53.52      2.05 o 
  -7   1  15      506.34      512.54      5.83 o 
  -6   1  15      372.85      369.51      4.70 o 
  -5   1  15      361.30      350.72      4.43 o 
  -4   1  15        0.06        0.31      0.64 o 
  -3   1  15       10.41       11.52      1.23 o 
  -2   1  15        0.75        1.09      0.77 o 
  -1   1  15      172.56      165.68      3.19 o 
   0   1  15      377.84      368.72      5.33 o 
   1   1  15        5.94        3.79      1.11 o 
   2   1  15       23.26       24.86      1.91 o 
   3   1  15       18.82       16.37      1.69 o 
   4   1  15      268.66      255.40      5.37 o 
   5   1  15        1.24       -1.34      1.34 o 
   6   1  15        0.16       -1.09      1.40 o 
   7   1  15      370.56      346.83      7.70 o 
   8   1  15        0.22       -0.66      2.02 o 
   9   1  15       90.84      102.71      6.78 o 
  10   1  15       59.22       54.01      5.30 o 
 -19   2  15        0.00       -2.58      2.58 o 
 -18   2  15       55.05       57.05      5.69 o 
 -17   2  15        0.44       -1.78      1.78 o 
 -16   2  15       13.65       24.23      3.21 o 
 -15   2  15       72.70       64.08      4.92 o 
 -14   2  15       14.18       10.59      2.64 o 
 -13   2  15        3.60        4.11      1.28 o 
 -12   2  15       32.97       33.77      2.04 o 
 -11   2  15      205.25      176.17      3.69 o 
 -10   2  15      294.92      278.10      4.93 o 
  -9   2  15      320.54      307.93      4.75 o 
  -8   2  15      251.84      225.39      3.92 o 
  -7   2  15      768.47      756.07      8.76 o 
  -6   2  15      257.57      261.15      3.98 o 
  -5   2  15      201.04      196.79      4.09 o 
  -4   2  15     1574.60     1504.25     13.47 o 
  -3   2  15       25.98       26.63      1.43 o 
  -2   2  15      159.10      153.81      2.99 o 
  -1   2  15      158.79      158.41      3.10 o 
   0   2  15      111.22      117.38      2.90 o 
   1   2  15       62.10       62.05      2.63 o 
   2   2  15      293.32      265.85      4.81 o 
   3   2  15      339.20      327.00      6.69 o 
   4   2  15      305.02      281.65      6.33 o 
   5   2  15        1.25       -1.50      1.50 o 
   6   2  15       10.59        7.01      2.13 o 
   7   2  15        3.69        6.44      2.08 o 
   8   2  15       62.45       77.45      5.63 o 
   9   2  15       56.88       48.69      4.09 o 
  10   2  15        9.68        5.07      2.69 o 
 -18   3  15        5.55       10.08      3.98 o 
 -17   3  15      199.10      225.72      8.11 o 
 -16   3  15        0.05       -1.58      1.88 o 
 -15   3  15      125.80      124.00      5.47 o 
 -14   3  15       24.72       20.16      2.50 o 
 -13   3  15       87.81       91.35      3.96 o 
 -12   3  15        0.57        0.42      1.11 o 
 -11   3  15       25.61       16.08      1.70 o 
 -10   3  15       41.93       40.11      2.60 o 
  -9   3  15      708.64      707.52      9.64 o 
  -8   3  15       86.37       79.19      2.84 o 
  -7   3  15      185.61      169.82      4.03 o 
  -6   3  15      220.02      190.38      4.02 o 
  -5   3  15     1514.69     1399.42     14.86 o 
  -4   3  15       18.84       23.75      1.50 o 
  -3   3  15      130.35      158.24      3.19 o 
  -2   3  15        0.64        0.54      0.78 o 
  -1   3  15      509.00      472.47      6.79 o 
   0   3  15       25.21       32.67      1.78 o 
   1   3  15        0.15        1.65      0.91 o 
   2   3  15       62.53       55.31      2.55 o 
   3   3  15        1.10        7.91      1.31 o 
   4   3  15       57.37       57.11      3.04 o 
   5   3  15        0.82        0.55      1.46 o 
   6   3  15       27.13       53.70      3.46 o 
   7   3  15       91.96      113.89      4.97 o 
   8   3  15       47.03       61.89      4.00 o 
   9   3  15        0.32        4.82      2.22 o 
 -17   4  15       34.63       42.66      3.65 o 
 -16   4  15        2.84        1.30      1.64 o 
 -15   4  15       87.90       82.48      4.18 o 
 -14   4  15        0.39       -1.31      1.31 o 
 -13   4  15       59.03       53.68      4.19 o 
 -12   4  15       99.04      105.31      4.43 o 
 -11   4  15       13.03       11.34      1.86 o 
 -10   4  15       36.81       37.86      3.13 o 
  -9   4  15       53.49       57.09      3.61 o 
  -8   4  15       12.80       14.45      2.10 o 
  -7   4  15      119.10      107.22      4.83 o 
  -6   4  15      277.91      251.87      6.65 o 
  -5   4  15       46.81       55.40      3.33 o 
  -4   4  15       38.01       25.66      2.42 o 
  -3   4  15        0.37        1.18      1.36 o 
  -2   4  15       29.28       27.29      2.62 o 
  -1   4  15      137.02      142.50      4.98 o 
   0   4  15        0.24       -1.43      1.43 o 
   1   4  15        1.70        4.34      1.94 o 
   2   4  15        2.65        1.51      1.85 o 
   3   4  15       28.72       30.96      3.49 o 
   4   4  15       39.22       44.05      4.46 o 
   5   4  15        3.90        0.29      2.07 o 
   6   4  15      112.52      108.33      8.99 o 
   7   4  15       59.53       45.14      4.92 o 
 -15   5  15      154.05      186.60     13.31 o 
 -14   5  15       67.04       73.11      4.87 o 
 -13   5  15        0.87        0.83      1.79 o 
 -12   5  15       53.62       39.42      5.98 o 
 -11   5  15       65.39       59.31      4.11 o 
 -10   5  15       23.82       25.79      3.21 o 
  -9   5  15        1.14        1.80      1.65 o 
  -8   5  15       72.33       64.87      3.83 o 
  -7   5  15       52.81       48.33      4.07 o 
  -6   5  15       25.49       26.33      2.56 o 
  -5   5  15      106.03      116.86      4.96 o 
  -4   5  15        0.04        0.75      1.47 o 
  -3   5  15        0.02       -0.79      1.46 o 
  -2   5  15      309.97      308.27      7.91 o 
  -1   5  15        0.04       -1.38      1.38 o 
   0   5  15       36.71       40.91      3.95 o 
   1   5  15       36.77       33.95      3.30 o 
   2   5  15        8.75        8.94      2.83 o 
   3   5  15        2.46        3.33      2.11 o 
   4   5  15       23.88       28.84      4.81 o 
   5   5  15        2.37       -0.66      2.26 o 
 -11   6  15      155.69      130.93      8.90 o 
 -10   6  15       39.26       57.70      6.09 o 
  -9   6  15      162.62      164.40      8.06 o 
  -8   6  15       47.17       45.52      6.27 o 
  -7   6  15       61.51       65.23      5.49 o 
  -6   6  15        2.25        2.87      2.12 o 
  -5   6  15        4.54        4.06      2.27 o 
  -4   6  15        6.53        4.00      2.30 o 
  -3   6  15       20.76       21.99      3.33 o 
  -2   6  15        8.25        7.54      2.36 o 
  -1   6  15        1.98        0.51      1.62 o 
   0   6  15       48.01       56.90      3.78 o 
   1   6  15        2.05        4.80      1.95 o 
   2   6  15        1.50        3.22      1.94 o 
 -20   0  16       28.29       37.04      9.26 o 
 -18   0  16        6.14       -2.44      3.90 o 
 -16   0  16       59.78       57.50      4.94 o 
 -14   0  16      344.67      364.56      9.28 o 
 -12   0  16      385.82      335.16      7.58 o 
 -10   0  16      105.91      115.38      3.82 o 
  -8   0  16        5.41        7.50      1.32 o 
  -6   0  16      185.27      194.39      5.20 o 
  -4   0  16      535.44      523.56      9.06 o 
  -2   0  16      145.12      151.18      5.88 o 
   0   0  16      808.10      862.87     13.75 o 
   2   0  16      219.33      214.05      7.17 o 
   4   0  16      209.42      182.13      7.67 o 
   6   0  16       19.02       12.13      4.30 o 
   8   0  16      111.48      137.14     11.16 o 
 -19   1  16        0.80        6.52      6.58 o 
 -18   1  16       65.15       63.45      6.01 o 
 -17   1  16       71.06       81.79      5.52 o 
 -16   1  16      401.81      411.41     10.71 o 
 -15   1  16      105.53      116.32      7.10 o 
 -14   1  16      206.66      189.05      4.69 o 
 -13   1  16        5.23        5.97      1.39 o 
 -12   1  16       25.35       26.94      1.95 o 
 -11   1  16      456.09      473.65      6.85 o 
 -10   1  16     1740.06     1651.61     17.45 o 
  -9   1  16      223.17      201.62      4.41 o 
  -8   1  16      335.26      324.49      4.83 o 
  -7   1  16      283.56      292.03      4.26 o 
  -6   1  16      187.89      184.09      3.21 o 
  -5   1  16       12.71       11.13      1.09 o 
  -4   1  16      303.63      287.54      4.13 o 
  -3   1  16     1523.52     1550.57     14.15 o 
  -2   1  16     1022.29     1038.63     10.83 o 
  -1   1  16      301.16      290.15      4.82 o 
   0   1  16       32.65       33.06      2.07 o 
   1   1  16      501.51      474.24      7.36 o 
   2   1  16      110.22      113.16      3.65 o 
   3   1  16       16.79       19.68      2.12 o 
   4   1  16       45.89       47.76      3.06 o 
   5   1  16        4.79        7.20      1.79 o 
   6   1  16      144.17      146.60      5.35 o 
   7   1  16        7.83        6.87      2.32 o 
   8   1  16       36.75       28.45      4.06 o 
   9   1  16       42.88       50.06      5.04 o 
 -19   2  16        6.05        8.59      3.25 o 
 -18   2  16        0.01       -0.21      3.05 o 
 -17   2  16       28.93       32.39      3.66 o 
 -16   2  16       15.22       17.27      2.88 o 
 -15   2  16       33.12       42.62      4.45 o 
 -14   2  16      217.55      213.42      7.53 o 
 -13   2  16       77.18       64.50      3.67 o 
 -12   2  16       60.45       74.60      3.31 o 
 -11   2  16       71.47       65.30      2.57 o 
 -10   2  16      305.06      317.71      5.80 o 
  -9   2  16      358.28      356.48      5.81 o 
  -8   2  16        2.94        3.04      0.92 o 
  -7   2  16      222.73      223.56      5.09 o 
  -6   2  16        1.82        2.41      0.84 o 
  -5   2  16      132.54      135.74      3.23 o 
  -4   2  16        6.23        8.64      1.10 o 
  -3   2  16        7.06        5.46      0.94 o 
  -2   2  16      103.11      106.37      2.69 o 
  -1   2  16      404.74      383.12      5.32 o 
   0   2  16      142.20      139.67      3.28 o 
   1   2  16       89.47       83.70      3.64 o 
   2   2  16       47.19       45.08      2.89 o 
   3   2  16       51.91       61.46      3.37 o 
   4   2  16       50.95       55.97      3.76 o 
   5   2  16        3.38        6.65      1.96 o 
   6   2  16       23.02       16.51      3.05 o 
   7   2  16       95.06       93.31      5.54 o 
   8   2  16       29.90       28.05      3.92 o 
   9   2  16       72.82       76.61      5.42 o 
 -18   3  16       28.49       37.68      4.07 o 
 -17   3  16       32.88       33.72      3.83 o 
 -16   3  16        1.32        1.53      1.94 o 
 -15   3  16       29.60       29.74      3.79 o 
 -14   3  16        1.89        1.45      1.54 o 
 -13   3  16        7.60        9.54      1.80 o 
 -12   3  16        1.57        0.63      1.17 o 
 -11   3  16       19.72       22.29      2.01 o 
 -10   3  16      145.95      155.54      4.20 o 
  -9   3  16      286.16      258.24      7.25 o 
  -8   3  16       93.90       80.99      3.34 o 
  -7   3  16      355.68      341.68      5.89 o 
  -6   3  16      330.46      323.69      6.23 o 
  -5   3  16       31.10       30.48      1.99 o 
  -4   3  16     1402.02     1367.27     16.01 o 
  -3   3  16        0.00       -0.97      0.97 o 
  -2   3  16      354.25      338.73      5.86 o 
  -1   3  16      140.83      140.44      3.57 o 
   0   3  16       44.60       46.50      2.34 o 
   1   3  16        1.12        4.81      1.05 o 
   2   3  16      456.08      427.93      7.28 o 
   3   3  16       57.12       67.00      3.33 o 
   4   3  16      147.59      139.19      6.06 o 
   5   3  16      632.15      619.81     17.24 o 
   6   3  16      104.16      107.78      4.88 o 
   7   3  16       32.48       23.43      2.85 o 
   8   3  16        0.85       -1.79      1.79 o 
 -16   4  16        8.56       12.58      2.24 o 
 -15   4  16       62.85       64.26      3.89 o 
 -14   4  16       18.28       18.31      2.08 o 
 -13   4  16        5.23        3.47      2.04 o 
 -12   4  16        2.92        7.11      1.82 o 
 -11   4  16       17.19       17.73      2.09 o 
 -10   4  16        9.40        8.17      1.96 o 
  -9   4  16      225.33      212.36      6.34 o 
  -8   4  16        5.21       20.08      2.34 o 
  -7   4  16        0.02       -0.72      1.46 o 
  -6   4  16        7.45        9.36      1.87 o 
  -5   4  16        4.23        1.00      1.53 o 
  -4   4  16       36.64       37.91      2.99 o 
  -3   4  16       55.94       62.03      3.74 o 
  -2   4  16      272.19      256.06      6.72 o 
  -1   4  16       52.55       55.81      3.69 o 
   0   4  16        1.00        2.57      1.87 o 
   1   4  16       85.21       79.82      5.07 o 
   2   4  16      196.58      208.90      7.98 o 
   3   4  16        5.31        1.63      2.15 o 
   4   4  16       73.45       75.27      9.83 o 
   5   4  16        4.00        5.33      3.19 o 
   6   4  16       21.66       28.70      6.91 o 
 -14   5  16       12.68       10.24      2.97 o 
 -13   5  16       37.70       43.41      6.48 o 
 -12   5  16       16.41       20.07      2.88 o 
 -11   5  16      250.64      277.45      8.15 o 
 -10   5  16       14.49       15.13      3.07 o 
  -9   5  16       18.22       15.78      2.37 o 
  -8   5  16        4.37        3.76      1.68 o 
  -7   5  16        6.90        8.17      1.95 o 
  -6   5  16        0.17       -1.46      1.46 o 
  -5   5  16       46.44       41.38      3.32 o 
  -4   5  16       79.54       83.90      5.08 o 
  -3   5  16      177.29      186.14      6.35 o 
  -2   5  16       23.09       20.08      3.39 o 
  -1   5  16        2.92        4.35      1.87 o 
   0   5  16        0.13        1.46      1.79 o 
   1   5  16      120.79      125.80      6.28 o 
   2   5  16      114.40      118.03      6.12 o 
   3   5  16       45.24       49.53      4.26 o 
   4   5  16       17.55       16.20      3.37 o 
 -10   6  16      111.54      105.86     13.40 o 
  -9   6  16        0.09        1.99      2.65 o 
  -8   6  16        3.95        3.80      2.52 o 
  -7   6  16      109.46      120.81     10.93 o 
  -6   6  16       19.83       17.92      3.88 o 
  -5   6  16       14.42        9.09      3.64 o 
  -4   6  16       22.56       29.02      2.70 o 
  -3   6  16        1.33       -1.53      1.53 o 
  -2   6  16        6.11        7.41      1.96 o 
  -1   6  16        2.66        5.17      1.94 o 
   0   6  16       46.39       50.91      4.72 o 
 -19   0  17      252.85      270.99     19.01 o 
 -17   0  17       33.90       56.05      9.26 o 
 -15   0  17      207.50      201.11      9.09 o 
 -13   0  17      202.22      195.74      7.15 o 
 -11   0  17        4.03        5.26      1.48 o 
  -9   0  17      395.39      374.97      7.99 o 
  -7   0  17        2.15        0.14      1.17 o 
  -5   0  17       79.30       88.44      3.70 o 
  -3   0  17      174.73      179.60      4.89 o 
  -1   0  17      193.15      198.40      6.07 o 
   1   0  17       80.97       74.71      4.67 o 
   3   0  17       65.25       67.15     11.94 o 
   5   0  17        0.53       -1.30      2.57 o 
   7   0  17       61.50       80.44      8.53 o 
 -19   1  17       63.17       65.76      7.93 o 
 -18   1  17      159.05      153.65      9.16 o 
 -17   1  17      199.75      213.37     13.35 o 
 -16   1  17        0.08       -1.57      1.90 o 
 -15   1  17        5.29        3.61      2.42 o 
 -14   1  17      570.02      555.84     12.27 o 
 -13   1  17      522.98      549.62      8.88 o 
 -12   1  17      472.50      428.34      7.40 o 
 -11   1  17     1357.14     1274.29     14.37 o 
 -10   1  17        0.10       -0.31      0.91 o 
  -9   1  17      189.69      186.68      4.47 o 
  -8   1  17        0.88       -1.01      1.01 o 
  -7   1  17      650.38      673.48      8.61 o 
  -6   1  17       59.20       59.60      2.29 o 
  -5   1  17       26.74       27.09      1.69 o 
  -4   1  17        0.00       -0.88      0.88 o 
  -3   1  17      117.35      110.04      3.27 o 
  -2   1  17      140.39      148.75      3.69 o 
  -1   1  17      168.78      159.75      4.53 o 
   0   1  17       19.88       19.60      1.74 o 
   1   1  17       64.33       64.84      3.85 o 
   2   1  17       46.77       44.34      2.60 o 
   3   1  17      316.98      320.92      8.63 o 
   4   1  17        2.11        1.66      1.52 o 
   5   1  17       73.30       88.70      4.25 o 
   6   1  17       13.34        7.37      2.61 o 
   7   1  17        1.50        1.70      2.37 o 
   8   1  17        5.02       10.52      3.18 o 
 -18   2  17        0.03       -1.71      2.40 o 
 -17   2  17        2.71        1.62      2.31 o 
 -16   2  17        4.90        5.46      2.81 o 
 -15   2  17        0.05       -0.83      2.05 o 
 -14   2  17        0.00        1.25      1.65 o 
 -13   2  17        5.56        4.09      1.98 o 
 -12   2  17      200.76      189.65      5.51 o 
 -11   2  17      140.02      135.70      4.10 o 
 -10   2  17      145.51      141.36      3.95 o 
  -9   2  17      334.84      298.88      5.34 o 
  -8   2  17       30.40       30.52      1.99 o 
  -7   2  17      345.17      341.37      5.68 o 
  -6   2  17        6.49        7.27      1.12 o 
  -5   2  17      168.76      150.30      3.36 o 
  -4   2  17       15.51       19.98      1.52 o 
  -3   2  17      132.48      138.56      3.38 o 
  -2   2  17      501.48      479.38      6.41 o 
  -1   2  17        0.07       -0.31      1.03 o 
   0   2  17       57.84       59.96      2.89 o 
   1   2  17       34.07       40.43      3.27 o 
   2   2  17        3.83        2.53      1.63 o 
   3   2  17       60.29       62.09      3.89 o 
   4   2  17        7.94        4.07      1.88 o 
   5   2  17      207.16      209.31      7.70 o 
   6   2  17       42.02       35.97      3.57 o 
   7   2  17       89.21      112.12      6.25 o 
   8   2  17       26.95       49.81      6.51 o 
 -17   3  17        6.41       12.32      2.78 o 
 -16   3  17       11.81       11.25      3.44 o 
 -15   3  17       10.86        8.35      2.56 o 
 -14   3  17       16.91       25.12      3.46 o 
 -13   3  17       12.19       16.90      2.09 o 
 -12   3  17      289.39      264.16      6.35 o 
 -11   3  17       22.61       20.98      1.99 o 
 -10   3  17      204.70      201.99      4.86 o 
  -9   3  17      233.85      213.77      4.86 o 
  -8   3  17      201.60      193.27      5.96 o 
  -7   3  17       25.67       24.22      1.86 o 
  -6   3  17       42.28       40.53      2.29 o 
  -5   3  17      123.74      129.99      3.73 o 
  -4   3  17       15.06       23.02      1.77 o 
  -3   3  17      388.72      378.39      7.71 o 
  -2   3  17       69.05       67.49      2.66 o 
  -1   3  17      257.38      254.72      5.97 o 
   0   3  17       39.49       45.45      2.49 o 
   1   3  17      100.82       93.91      5.26 o 
   2   3  17       44.04       44.71      3.36 o 
   3   3  17      136.00      137.58      5.57 o 
   4   3  17        8.69        1.03      1.78 o 
   5   3  17       44.93       35.64      4.49 o 
   6   3  17       62.48       66.93      7.33 o 
 -16   4  17       11.48       12.53      2.62 o 
 -15   4  17       59.21       72.20      4.20 o 
 -14   4  17      188.62      202.44      7.56 o 
 -13   4  17       36.25       53.30      4.26 o 
 -12   4  17        1.40        0.01      3.02 o 
 -11   4  17       45.60       52.85      3.23 o 
 -10   4  17        5.53        3.28      2.40 o 
  -9   4  17        0.82        2.29      1.74 o 
  -8   4  17        7.55        7.72      2.28 o 
  -7   4  17       48.06       38.18      3.27 o 
  -6   4  17      124.59      119.07      5.64 o 
  -5   4  17        1.50        0.46      1.68 o 
  -4   4  17      180.01      168.30      5.75 o 
  -3   4  17       25.71       23.12      2.60 o 
  -2   4  17       88.20       82.09      4.08 o 
  -1   4  17       10.52        8.48      2.11 o 
   0   4  17       69.16       76.40      6.47 o 
   1   4  17       15.68       18.06      2.90 o 
   2   4  17       35.80       35.57      4.21 o 
   3   4  17        0.91       -0.11      2.61 o 
   4   4  17       85.02       70.45      6.59 o 
   5   4  17      393.64      402.72     16.74 o 
 -13   5  17      322.67      372.03     10.17 o 
 -12   5  17       25.22       27.23      3.27 o 
 -11   5  17        3.59        4.56      1.96 o 
 -10   5  17        8.07        7.14      2.16 o 
  -9   5  17       15.34       20.78      2.71 o 
  -8   5  17        1.65        0.92      1.69 o 
  -7   5  17       60.70       59.89      3.96 o 
  -6   5  17       56.74       50.45      4.26 o 
  -5   5  17       18.80       24.88      2.87 o 
  -4   5  17      108.89       98.88      5.17 o 
  -3   5  17       77.12       76.19      4.62 o 
  -2   5  17        2.70        3.45      1.82 o 
  -1   5  17       10.68       13.46      2.68 o 
   0   5  17       99.96       74.38      6.56 o 
   1   5  17        3.41        1.38      2.04 o 
   2   5  17       42.91       43.92      4.48 o 
  -8   6  17       51.39       58.12      3.75 o 
  -7   6  17       69.87       66.02      4.29 o 
  -6   6  17       82.36       86.87      5.14 o 
  -5   6  17        3.79        4.12      2.12 o 
  -4   6  17        5.73        8.29      2.25 o 
  -3   6  17       39.40       45.93      3.48 o 
 -18   0  18      362.04      433.29     23.39 o 
 -16   0  18      220.60      244.67     16.08 o 
 -14   0  18      350.26      385.52     19.50 o 
 -12   0  18      114.34      109.02      5.58 o 
 -10   0  18      668.76      655.61     10.82 o 
  -8   0  18        0.85        1.70      1.17 o 
  -6   0  18      200.15      204.84      5.71 o 
  -4   0  18       12.15        5.80      1.58 o 
  -2   0  18     2552.83     2501.51     35.09 o 
   0   0  18       18.58       21.75      2.87 o 
   2   0  18      274.91      258.97     11.70 o 
   4   0  18       20.74       20.79      8.53 o 
   6   0  18        2.46       30.59      5.48 o 
 -19   1  18        6.89        8.77      4.14 o 
 -18   1  18       43.29       55.84      5.72 o 
 -17   1  18      121.66      111.21      7.41 o 
 -16   1  18      400.32      418.19     15.39 o 
 -15   1  18       27.35       33.96      4.08 o 
 -14   1  18      202.49      196.63      7.63 o 
 -13   1  18       20.51       21.33      2.37 o 
 -12   1  18       17.39       21.57      2.39 o 
 -11   1  18        2.80        0.07      1.05 o 
 -10   1  18       21.28       25.17      1.86 o 
  -9   1  18        7.74        9.86      1.45 o 
  -8   1  18      130.18      130.08      3.58 o 
  -7   1  18       71.00       74.18      3.56 o 
  -6   1  18        3.56        3.01      1.00 o 
  -5   1  18      135.40      143.55      3.45 o 
  -4   1  18      977.17      977.72     11.83 o 
  -3   1  18      681.58      705.80      9.06 o 
  -2   1  18       72.99       64.09      2.72 o 
  -1   1  18      454.54      453.29      7.51 o 
   0   1  18        6.06        2.98      1.29 o 
   1   1  18        0.22        0.49      1.30 o 
   2   1  18      180.01      203.54      5.70 o 
   3   1  18        5.97        4.97      1.66 o 
   4   1  18       44.53       37.85      3.57 o 
   5   1  18      107.42      108.17      7.25 o 
   6   1  18       10.66        6.30      2.72 o 
   7   1  18       40.42       42.87      4.70 o 
 -18   2  18        1.01        2.11      2.81 o 
 -17   2  18       16.13       19.67      3.64 o 
 -16   2  18       71.81       77.23      6.09 o 
 -15   2  18       61.79       46.28      4.73 o 
 -14   2  18        1.95        0.56      2.62 o 
 -13   2  18       21.52       21.23      3.28 o 
 -12   2  18        6.91        7.59      2.27 o 
 -11   2  18      603.61      570.33     11.01 o 
 -10   2  18      121.83      124.80      4.34 o 
  -9   2  18        0.72       -1.14      1.21 o 
  -8   2  18      200.89      205.70      5.19 o 
  -7   2  18       41.57       30.80      2.32 o 
  -6   2  18       22.27       21.08      1.92 o 
  -5   2  18       13.88       14.42      1.70 o 
  -4   2  18        2.40        1.04      1.17 o 
  -3   2  18      103.88      117.80      3.78 o 
  -2   2  18      132.36      120.40      4.10 o 
  -1   2  18        5.38        5.93      1.32 o 
   0   2  18       74.65       77.45      3.66 o 
   1   2  18        8.60        5.88      1.65 o 
   2   2  18        1.63       -0.60      1.46 o 
   3   2  18       25.68       33.66      3.09 o 
   4   2  18       30.76       41.56      4.80 o 
   5   2  18       85.93       90.57      5.40 o 
   6   2  18        0.49       -0.88      2.15 o 
 -17   3  18       30.25       34.83      4.01 o 
 -16   3  18       31.06       24.94      3.71 o 
 -15   3  18        4.60        8.67      2.65 o 
 -14   3  18        0.01       -1.36      4.05 o 
 -13   3  18        1.58        2.10      2.79 o 
 -12   3  18       14.90       31.33      3.22 o 
 -11   3  18       24.41       28.11      2.52 o 
 -10   3  18       41.82       35.96      2.94 o 
  -9   3  18        0.84        7.48      1.52 o 
  -8   3  18        2.70        3.58      1.36 o 
  -7   3  18       45.54       38.65      2.39 o 
  -6   3  18       85.68      126.49      3.93 o 
  -5   3  18      235.14      224.51      5.75 o 
  -4   3  18      120.53      120.21      3.84 o 
  -3   3  18      146.89      160.46      4.15 o 
  -2   3  18       31.01       34.62      2.24 o 
  -1   3  18        6.94       10.44      1.61 o 
   0   3  18       52.79       45.92      3.48 o 
   1   3  18       12.49       15.61      2.26 o 
   2   3  18       19.43       16.80      2.34 o 
   3   3  18      171.92      206.26      7.23 o 
   4   3  18      410.00      385.04      9.92 o 
   5   3  18       51.33       43.69      3.67 o 
 -15   4  18      167.16      200.20      8.76 o 
 -14   4  18       41.72       50.76      6.20 o 
 -13   4  18        2.60        2.75      2.53 o 
 -12   4  18        8.22        0.78      3.10 o 
 -11   4  18       95.37      102.65      6.56 o 
 -10   4  18       56.74       56.75      4.06 o 
  -9   4  18      162.51      158.40      6.33 o 
  -8   4  18       11.60        8.49      2.23 o 
  -7   4  18      465.27      461.85     10.48 o 
  -6   4  18       32.85       34.14      3.28 o 
  -5   4  18       33.63       37.28      4.51 o 
  -4   4  18       56.37       59.06      4.22 o 
  -3   4  18        0.83       -1.65      1.65 o 
  -2   4  18       11.38        4.71      2.00 o 
  -1   4  18        2.66        1.54      1.86 o 
   0   4  18        3.60        1.01      2.25 o 
   1   4  18      140.37      146.75     15.50 o 
   2   4  18        3.68       -0.36      2.70 o 
   3   4  18       59.84       65.27     14.69 o 
   4   4  18       58.73       47.28     11.70 o 
 -12   5  18        0.04       -0.27      2.14 o 
 -11   5  18       74.65       90.31      7.25 o 
 -10   5  18        4.57        3.06      1.92 o 
  -9   5  18      137.00      150.77      6.29 o 
  -8   5  18        4.99        3.13      1.98 o 
  -7   5  18        6.92        4.50      2.06 o 
  -6   5  18        5.42       10.76      2.27 o 
  -5   5  18        2.87        6.71      2.40 o 
  -4   5  18        2.24        3.09      2.94 o 
  -3   5  18        6.43        7.98      2.14 o 
  -2   5  18        0.17       -0.75      1.71 o 
  -1   5  18        0.14        1.53      2.00 o 
   0   5  18       20.10       16.74      2.96 o 
   1   5  18        3.67        5.63      3.17 o 
 -17   0  19     1136.44     1234.55     45.33 o 
 -15   0  19        1.25       -1.46      3.41 o 
 -13   0  19      277.87      288.53     16.08 o 
 -11   0  19      255.20      279.72     10.13 o 
  -9   0  19       83.65       85.80      7.74 o 
  -7   0  19      116.02      110.50      5.70 o 
  -5   0  19      193.92      197.26      6.82 o 
  -3   0  19      158.78      166.34      6.69 o 
  -1   0  19        0.47        0.68      1.68 o 
   1   0  19        8.93       10.43      5.60 o 
   3   0  19      153.95      154.95     10.75 o 
   5   0  19       10.00       12.67      5.85 o 
 -18   1  19      126.99      141.73      8.80 o 
 -17   1  19       47.85       54.62      8.51 o 
 -16   1  19       45.10       51.75      5.42 o 
 -15   1  19        1.40       -0.06      2.33 o 
 -14   1  19       60.07       50.71      4.83 o 
 -13   1  19      159.12      156.19      5.73 o 
 -12   1  19      160.05      159.41      4.89 o 
 -11   1  19        0.01        0.04      1.25 o 
 -10   1  19        1.45        1.64      1.36 o 
  -9   1  19      834.12      845.91     11.83 o 
  -8   1  19       14.44       14.25      1.81 o 
  -7   1  19      418.80      418.89      9.05 o 
  -6   1  19      155.83      148.26      6.48 o 
  -5   1  19      229.26      243.53      5.05 o 
  -4   1  19       21.72       25.87      1.93 o 
  -3   1  19      214.45      203.42      5.41 o 
  -2   1  19       21.85       26.95      2.32 o 
  -1   1  19       19.46       24.42      2.23 o 
   0   1  19        6.31        4.91      2.28 o 
   1   1  19       58.15       58.11      3.71 o 
   2   1  19       15.00       18.00      2.98 o 
   3   1  19       26.41       24.98      3.22 o 
   4   1  19       32.09       43.17      8.23 o 
   5   1  19       63.21       62.96      5.23 o 
   6   1  19        8.19        6.48      2.84 o 
 -17   2  19       25.07       30.84      4.39 o 
 -16   2  19        0.00        0.36      2.45 o 
 -15   2  19       10.89       18.75      4.19 o 
 -14   2  19        8.03       12.06      2.99 o 
 -13   2  19        0.23       -1.93      1.93 o 
 -12   2  19       44.14       40.02      3.77 o 
 -11   2  19       44.94       47.15      5.70 o 
 -10   2  19       93.36       82.38      5.41 o 
  -9   2  19      140.41      129.26      5.25 o 
  -8   2  19        2.43        0.13      1.26 o 
  -7   2  19        0.34        0.75      1.25 o 
  -6   2  19       18.57       13.79      2.56 o 
  -5   2  19      436.50      437.15      8.39 o 
  -4   2  19      764.81      739.30     11.98 o 
  -3   2  19       18.19       16.82      2.27 o 
  -2   2  19        0.77        1.02      1.38 o 
  -1   2  19        7.16        3.38      1.78 o 
   0   2  19      132.37      129.14      5.52 o 
   1   2  19       35.72       30.18      4.25 o 
   2   2  19       59.11       57.81      3.88 o 
   3   2  19      183.64      202.08      6.81 o 
   4   2  19        0.32        1.85      1.98 o 
   5   2  19      198.06      225.99      9.32 o 
 -16   3  19       29.67       26.85      6.33 o 
 -15   3  19       11.64       18.98      3.51 o 
 -14   3  19        0.32        3.37      2.43 o 
 -13   3  19       46.34       35.09      4.08 o 
 -12   3  19       38.32       30.31      3.26 o 
 -11   3  19      227.11      223.85     10.23 o 
 -10   3  19      285.43      275.05      7.88 o 
  -9   3  19      101.61      100.97      4.86 o 
  -8   3  19      110.45      113.51      5.17 o 
  -7   3  19      389.41      359.05      7.82 o 
  -6   3  19      300.47      298.93      8.11 o 
  -5   3  19        3.36        2.13      1.46 o 
  -4   3  19        7.69        9.57      2.21 o 
  -3   3  19       14.61        9.59      1.97 o 
  -2   3  19        0.17       -1.37      1.37 o 
  -1   3  19      101.89      111.59      5.48 o 
   0   3  19      114.43      124.28      5.29 o 
   1   3  19      100.53      101.00      5.28 o 
   2   3  19       21.45       24.02      3.02 o 
   3   3  19      161.25      152.88      6.15 o 
   4   3  19       53.67       60.62      4.20 o 
 -14   4  19      119.94      138.07     16.08 o 
 -13   4  19        0.02        2.60      3.04 o 
 -12   4  19       29.71       44.27      4.91 o 
 -11   4  19       10.93       18.73      3.24 o 
 -10   4  19       10.30        9.17      2.41 o 
  -9   4  19       44.15       46.51      3.91 o 
  -8   4  19       27.04       18.29      2.79 o 
  -7   4  19      134.60      141.10      6.42 o 
  -6   4  19        7.27        5.35      2.15 o 
  -5   4  19       28.40       29.62      3.34 o 
  -4   4  19        0.93       -1.28      1.92 o 
  -3   4  19       85.46       90.12      5.89 o 
  -2   4  19        7.68       10.22      2.84 o 
  -1   4  19        4.73        0.75      2.58 o 
   0   4  19      219.99      219.42     10.39 o 
   1   4  19      123.29      134.29      8.82 o 
   2   4  19      139.37      160.86     12.87 o 
 -11   5  19      108.57      123.51      6.03 o 
 -10   5  19       19.70       20.98      3.04 o 
  -9   5  19        0.29       -1.82      1.82 o 
  -8   5  19       16.44       22.35      2.97 o 
  -7   5  19        1.53        0.43      1.96 o 
  -6   5  19       14.91       22.90      3.12 o 
  -5   5  19       16.88       25.54      4.75 o 
  -4   5  19       23.95       18.76      2.89 o 
  -3   5  19       43.48       46.73      3.77 o 
  -2   5  19      111.23      120.86      6.32 o 
 -18   0  20      191.76      187.16     17.06 o 
 -16   0  20      263.50      281.71     17.55 o 
 -14   0  20       32.37       38.02      7.31 o 
 -12   0  20       59.45       61.41      8.29 o 
 -10   0  20       84.15       81.39      9.26 o 
  -8   0  20      340.95      338.35      9.54 o 
  -6   0  20      153.84      147.85      6.04 o 
  -4   0  20      445.65      378.45     13.39 o 
  -2   0  20        0.06       -1.95      3.17 o 
   0   0  20      222.88      243.80     11.31 o 
   2   0  20        8.29       14.85      7.31 o 
   4   0  20      221.98      209.30     12.05 o 
 -17   1  20       32.21       29.81      4.61 o 
 -16   1  20      211.35      223.89      9.25 o 
 -15   1  20       90.06      101.38      8.04 o 
 -14   1  20      152.52      145.06      7.85 o 
 -13   1  20        4.00        2.88      2.22 o 
 -12   1  20        1.86       -0.45      1.33 o 
 -11   1  20       12.87       10.68      2.11 o 
 -10   1  20        8.04       12.74      1.90 o 
  -9   1  20       65.38       67.24      5.01 o 
  -8   1  20      420.49      400.78      8.19 o 
  -7   1  20        0.48       -1.12      1.21 o 
  -6   1  20        5.27        6.77      1.61 o 
  -5   1  20       13.02       11.29      1.92 o 
  -4   1  20        0.01       -0.92      1.25 o 
  -3   1  20      234.59      257.96      5.79 o 
  -2   1  20      786.35      810.69     12.33 o 
  -1   1  20      286.88      295.88      6.67 o 
   0   1  20      191.55      185.61      6.18 o 
   1   1  20        1.05        1.55      1.91 o 
   2   1  20      119.81      138.07      7.67 o 
   3   1  20        2.92        6.44      2.52 o 
   4   1  20        1.54        0.71      2.33 o 
 -17   2  20       23.25       13.24      4.30 o 
 -16   2  20       31.38       25.83      4.92 o 
 -15   2  20        1.17       -0.08      2.43 o 
 -14   2  20        2.17        1.25      2.45 o 
 -13   2  20       30.61       24.74      5.14 o 
 -12   2  20        0.31       -1.69      1.69 o 
 -11   2  20      103.77      104.14      6.85 o 
 -10   2  20      269.93      274.50      8.44 o 
  -9   2  20      424.58      401.36     12.11 o 
  -8   2  20        1.08       -0.32      1.46 o 
  -7   2  20       18.88       18.70      2.45 o 
  -6   2  20       96.45       84.42      6.60 o 
  -5   2  20       68.23       58.74      3.81 o 
  -4   2  20        0.49       -0.07      1.46 o 
  -3   2  20       11.27        8.93      1.96 o 
  -2   2  20        6.55        4.01      3.01 o 
  -1   2  20       88.63       85.65      4.84 o 
   0   2  20        0.13       -1.50      1.66 o 
   1   2  20       18.00       26.32      3.12 o 
   2   2  20       66.19       81.81      5.06 o 
   3   2  20       86.67       89.22      5.33 o 
   4   2  20        0.04        5.31      2.17 o 
 -15   3  20        0.10       -1.38      2.36 o 
 -14   3  20        0.31        0.33      2.18 o 
 -13   3  20        1.67       -0.35      2.22 o 
 -12   3  20       74.85       92.79      8.51 o 
 -11   3  20       17.73       12.78      2.51 o 
 -10   3  20        2.77        1.23      1.77 o 
  -9   3  20      130.97      117.88      5.91 o 
  -8   3  20       24.86       26.19      2.97 o 
  -7   3  20       12.54       13.63      3.31 o 
  -6   3  20       12.34       12.47      2.95 o 
  -5   3  20        3.82        1.53      1.56 o 
  -4   3  20        7.80        5.85      2.09 o 
  -3   3  20        7.95       13.54      2.45 o 
  -2   3  20        2.47       -1.34      1.52 o 
  -1   3  20        9.13        8.14      2.19 o 
   0   3  20      140.14      134.66      5.64 o 
   1   3  20        0.26        0.40      1.76 o 
   2   3  20       62.71       72.24      5.28 o 
 -13   4  20       21.09       30.48      5.17 o 
 -12   4  20       54.76       61.07      5.80 o 
 -11   4  20        8.78       11.46      3.25 o 
 -10   4  20      131.54      148.32      8.51 o 
  -9   4  20      327.56      329.37     22.49 o 
  -8   4  20      122.47      111.26      7.28 o 
  -7   4  20        7.37        3.88      2.79 o 
  -6   4  20       29.72       28.93      4.29 o 
  -5   4  20        0.33        0.65      2.53 o 
  -4   4  20       46.49       63.17      5.87 o 
  -3   4  20       20.45       28.96      3.86 o 
  -2   4  20       57.83       68.70      6.23 o 
  -1   4  20        0.52        2.05      2.90 o 
   0   4  20        8.24       12.47      3.72 o 
  -7   5  20       20.58       19.12      3.55 o 
  -6   5  20        3.16        3.10      2.32 o 
  -5   5  20        1.01        0.49      6.34 o 
 -17   0  21       12.00       10.24      5.85 o 
 -15   0  21      548.84      518.58     24.86 o 
 -13   0  21      306.02      290.97     16.57 o 
 -11   0  21      191.92      213.96     13.65 o 
  -9   0  21      507.70      516.63     22.42 o 
  -7   0  21       24.63       38.51      4.79 o 
  -5   0  21        0.20        2.68      3.66 o 
  -3   0  21       18.46       28.31      4.64 o 
  -1   0  21       54.09       59.45      6.52 o 
   1   0  21      235.90      287.13     13.18 o 
   3   0  21      270.80      334.75     14.85 o 
 -17   1  21        3.53       -1.87      2.58 o 
 -16   1  21      255.69      278.14     10.47 o 
 -15   1  21       59.41       66.99      9.14 o 
 -14   1  21       74.02       72.39      5.78 o 
 -13   1  21       78.70       93.17     10.13 o 
 -12   1  21        0.41        1.91      2.14 o 
 -11   1  21       55.08       61.44      3.50 o 
 -10   1  21        5.36        4.97      1.53 o 
  -9   1  21      211.03      207.26      5.60 o 
  -8   1  21       43.84       44.92      3.39 o 
  -7   1  21       32.08       31.81      2.67 o 
  -6   1  21      145.96      145.05      5.22 o 
  -5   1  21       55.10       48.82      3.24 o 
  -4   1  21       95.83       86.36      4.56 o 
  -3   1  21       74.71       77.23      4.04 o 
  -2   1  21       67.06       62.70      4.42 o 
  -1   1  21      320.75      305.28      8.48 o 
   0   1  21       48.02       60.17      4.37 o 
   1   1  21       22.75       23.84      3.36 o 
   2   1  21       16.87       13.85      3.03 o 
   3   1  21       43.68       56.87      5.04 o 
 -16   2  21       17.32       18.56      4.64 o 
 -15   2  21        7.58        6.20      3.51 o 
 -14   2  21       76.94       66.08      5.66 o 
 -13   2  21        0.06        3.02      2.09 o 
 -12   2  21       38.57       39.42      3.88 o 
 -11   2  21        1.47        3.97      2.14 o 
 -10   2  21       79.96       90.72      5.38 o 
  -9   2  21       20.18       18.07      2.83 o 
  -8   2  21       83.78       96.53      4.86 o 
  -7   2  21        4.08        1.77      1.75 o 
  -6   2  21       12.11       12.56      2.34 o 
  -5   2  21      229.18      237.70      8.10 o 
  -4   2  21      358.09      352.18      8.19 o 
  -3   2  21       50.68       52.89      4.50 o 
  -2   2  21      737.12      744.28     14.24 o 
  -1   2  21       14.43       11.00      2.36 o 
   0   2  21        0.77        1.60      1.89 o 
   1   2  21        1.40        2.89      2.03 o 
   2   2  21       13.24       15.76      3.20 o 
 -14   3  21       47.15       56.36      5.59 o 
 -13   3  21      132.04      148.85      6.80 o 
 -12   3  21       17.68       14.21      2.80 o 
 -11   3  21      279.96      264.28      8.18 o 
 -10   3  21      197.05      200.75     12.08 o 
  -9   3  21       64.22       77.88      4.84 o 
  -8   3  21      228.43      241.26      7.57 o 
  -7   3  21        0.81       -1.69      2.46 o 
  -6   3  21      114.52      122.52      5.50 o 
  -5   3  21      109.60      120.85      5.42 o 
  -4   3  21       21.95       23.86      2.66 o 
  -3   3  21       46.07       76.35      3.97 o 
  -2   3  21       63.90       67.04      4.35 o 
  -1   3  21       97.56      101.75      9.82 o 
   0   3  21       32.17       40.59      3.38 o 
   1   3  21        7.94        9.95      4.71 o 
 -11   4  21       46.26       59.97      5.86 o 
 -10   4  21        0.45       -2.57      2.57 o 
  -9   4  21       71.30       73.56      6.67 o 
  -8   4  21       14.27       15.25      3.65 o 
  -7   4  21      106.94      143.02     14.77 o 
  -6   4  21        0.63        1.75      3.28 o 
  -5   4  21        2.31        5.95      3.01 o 
  -4   4  21       91.29      111.30      7.18 o 
  -3   4  21       60.97       52.82      5.19 o 
  -2   4  21        8.05       14.88      3.94 o 
 -16   0  22      109.49      135.98     14.13 o 
 -14   0  22       68.55       83.34     10.24 o 
 -12   0  22      901.42      943.58     35.58 o 
 -10   0  22       81.35       78.47      9.75 o 
  -8   0  22       11.46       10.72      4.39 o 
  -6   0  22      193.04      170.10     12.18 o 
  -4   0  22        0.64       -2.68      2.68 o 
  -2   0  22       92.25      116.77      9.09 o 
   0   0  22        3.47        4.48      3.39 o 
   2   0  22       79.10       97.30     10.24 o 
 -15   1  22      104.51      110.55      8.29 o 
 -14   1  22       18.76       14.91      3.22 o 
 -13   1  22       58.97       58.54      5.15 o 
 -12   1  22       20.66       27.78      3.75 o 
 -11   1  22       15.55       14.21      2.99 o 
 -10   1  22       44.41       45.84      4.35 o 
  -9   1  22      200.18      199.66      6.52 o 
  -8   1  22       32.50       37.90      3.30 o 
  -7   1  22       27.22       32.32      3.22 o 
  -6   1  22       29.57       35.30      3.29 o 
  -5   1  22        1.70       -0.03      1.74 o 
  -4   1  22        6.09        4.39      2.24 o 
  -3   1  22       26.42       21.31      3.14 o 
  -2   1  22        4.83        6.04      2.54 o 
  -1   1  22      131.92      142.31      8.06 o 
   0   1  22        4.76       -0.59      2.42 o 
   1   1  22       66.32       75.40      5.52 o 
 -15   2  22       17.26       14.66      4.09 o 
 -14   2  22        9.37        5.42      2.79 o 
 -13   2  22       41.24       38.43      4.02 o 
 -12   2  22        1.08       -0.14      2.16 o 
 -11   2  22       28.22       28.38      3.51 o 
 -10   2  22       14.92       16.11      2.95 o 
  -9   2  22        0.09        0.70      2.02 o 
  -8   2  22       51.27       40.08      3.90 o 
  -7   2  22      200.35      189.08      6.73 o 
  -6   2  22       81.49       89.89      5.00 o 
  -5   2  22      267.03      286.65      7.48 o 
  -4   2  22      183.35      177.43      6.37 o 
  -3   2  22        4.54        6.70      2.21 o 
  -2   2  22       59.41       73.00      6.13 o 
  -1   2  22       10.32        5.81      4.04 o 
   0   2  22        9.03        6.28      2.64 o 
 -13   3  22      107.94      121.42      7.88 o 
 -12   3  22       30.71       39.93      4.43 o 
 -11   3  22        5.97        0.04      2.01 o 
 -10   3  22        0.72       -1.75      1.75 o 
  -9   3  22       15.39       15.19      2.74 o 
  -8   3  22      214.27      241.02     14.07 o 
  -7   3  22        4.15        7.51      3.02 o 
  -6   3  22        2.96        0.20      1.79 o 
  -5   3  22       32.68       37.40      4.16 o 
  -4   3  22        3.26        0.89      1.79 o 
  -3   3  22       48.57       42.25      3.61 o 
  -2   3  22        5.89        8.17      2.24 o 
 -13   0  23        0.05       -3.41      3.41 o 
 -11   0  23      340.07      347.99     18.52 o 
  -9   0  23       27.99       31.19      6.34 o 
  -7   0  23        6.84       23.88      5.85 o 
  -5   0  23        0.94        4.39      3.90 o 
  -3   0  23       41.86       49.29      6.02 o 
  -1   0  23      210.37      221.46     11.36 o 
 -14   1  23      112.73      111.11      8.44 o 
 -13   1  23       61.61       69.19      8.53 o 
 -12   1  23      273.87      285.67     26.32 o 
 -11   1  23        0.24        0.49      2.41 o 
 -10   1  23        0.57       -2.92      3.17 o 
  -9   1  23        2.10        5.63      3.04 o 
  -8   1  23       79.65       90.50      6.07 o 
  -7   1  23       18.45       26.99      4.09 o 
  -6   1  23        2.61        1.11      2.11 o 
  -5   1  23       36.28       31.66      3.92 o 
  -4   1  23        1.95        1.42      2.43 o 
  -3   1  23       79.09       90.96     13.51 o 
  -2   1  23      134.48      131.87      7.60 o 
  -1   1  23       48.75       50.90      5.09 o 
 -13   2  23       17.95       22.45      4.87 o 
 -12   2  23       32.62       36.27      4.85 o 
 -11   2  23      145.81      151.66      7.12 o 
 -10   2  23        1.12       -1.96      1.96 o 
  -9   2  23        6.26        0.56      2.19 o 
  -8   2  23       28.70       25.59      3.40 o 
  -7   2  23       55.35       51.43      4.45 o 
  -6   2  23      117.05      114.69      5.83 o 
  -5   2  23        4.92        3.31      2.07 o 
  -4   2  23      179.59      200.10      7.56 o 
  -3   2  23        9.59       13.47      2.78 o 
  -2   2  23      133.58      119.35      7.81 o 
 -10   3  23        0.83        1.89      2.28 o 
  -9   3  23      321.17      312.82      9.13 o 
  -8   3  23      294.53      316.29      9.16 o 
  -7   3  23       21.53       15.61      2.71 o 
  -6   3  23      140.39      144.65     12.21 o 
  -5   3  23       32.00       35.30      4.58 o 
 -12   0  24       10.73       13.16      5.36 o 
 -10   0  24       30.28       42.40      7.80 o 
  -8   0  24       74.20       75.06      9.26 o 
  -6   0  24       74.04       94.07     10.72 o 
  -4   0  24      301.21      290.48     17.06 o 
 -12   1  24        0.01        0.58      2.69 o 
 -11   1  24        8.19       11.47      3.61 o 
 -10   1  24       12.28       10.52      3.26 o 
  -9   1  24       29.49       20.57      3.79 o 
  -8   1  24       11.56        9.23      5.12 o 
  -7   1  24       82.27       79.59      5.94 o 
  -6   1  24        0.75        0.89      2.36 o 
  -5   1  24      104.97      104.93      6.76 o 
  -4   1  24       18.93       16.11      3.38 o 
  -3   1  24       37.82       34.02      4.37 o 
 -10   2  24       19.20       25.65      3.55 o 
  -9   2  24        5.49        2.53      2.31 o 
  -8   2  24       87.86       86.80      7.46 o 
  -7   2  24        1.48        0.44      2.53 o 
  -6   2  24       72.23       77.48      5.85 o 
  -5   2  24       23.69       41.92     11.21 o 
                                                 
